# Supplementary material for: Optimizing functional near-infrared spectroscopy (fNIRS) channels for schizophrenic identification during a verbal fluency task using metaheuristic algorithms
Source: Front Psychiatry. 2022 Jul 18;13:939411. doi: 10.3389/fpsyt.2022.939411 (PMC9342670; doi:10.3389/fpsyt.2022.939411)
Supplement: Supplementary file 1 [file Table_1.XLSX]

## Sheet: HC
0.11932	0.124183	-0.0220607	0.0449014	0.00173579	-0.0365931	0.0173762	0	0.162503	0.0371608	0.155814	0.0931897	0	0.153827	0.0655127	0.0949328	0.0477556	0.0996514	0.0706423	0.464985	0.116208	0.0753628	0	0.133163	0.210746	0.303552	0.204304	0.146756	0.139622	0.40194	0.259701	0.240648	-0.0966991	0.398838	0.52356	0.593204	0.430658	0.415872	0.273662	0.282816	0.480082	0.182023	0.176093	0.678889	0.801893	0.932289	0.781202	0.530378	0.395649	0.444216
0.229293	0.412499	0.383109	0.0156266	-0.0231987	-0.0863915	-0.0445199	0.281502	0.187114	0.407611	0.288979	0.372233	0.641843	0.255989	0.122632	-0.00482573	-0.0271134	0.21813	0.323881	0.271166	0.342035	0.377427	0.826061	0.638388	0.179861	0.11175	0.0757056	0.309686	0.409897	0.591812	0.257488	0.544961	0.427741	0.746711	0.419309	0.388988	0.275898	0.35171	0.37464	0.659566	0.312742	0.358753	0.147356	0.639675	0.730627	0.71673	0.425224	0.398183	0.435539	0.604006
0.242896	0.262028	0.24887	0.157145	0.107869	0.136949	0.241766	0.413599	0.270026	0.262896	0.242319	0.161113	0.257342	0.349393	0.133634	0.0647851	0.154879	0.412729	0.235454	0.190381	0.194808	0.146054	0.179993	0.421149	0.224769	0.150265	0.195242	0.48126	0.416307	0.238073	0.139461	0.291166	0.171661	0.238029	0.688355	0.420945	0.340214	0.739016	0.618082	0.373673	0.187722	0.191003	0.198769	0.378316	0.594284	0.90529	0.413758	0.572507	0.888781	0.602535
-0.137687	0.0155065	0.0556692	-0.111248	-0.127409	-0.0653001	-0.0149072	0.0629606	-0.0692307	-0.0936889	-0.165783	-0.0271534	0.0288691	-0.00374605	-0.0606918	-0.0540788	0.0099657	0.0571889	0.0429958	-0.0879201	-0.139103	-0.0780407	-0.0838434	0.0307477	0.147429	0.0174042	-0.00859047	0.0388874	0.100737	-0.0416718	-0.139374	9.7228	-0.0255486	-0.186104	0.148471	0.40581	0.0525206	0.105094	0.07024	0.0812893	-0.0616459	-0.166347	10.8985	-0.129635	0.0399874	0.506424	0.476426	0.195155	0.113448	0.120891
0.265353	0.175244	0.123197	0.213031	0.0614542	0.135346	0.175426	-0.600202	-1.04908	0.357052	0.832369	0.357227	0.198089	0.181561	0.199743	0.0346817	0.202606	0.002932	0.0535778	0.110503	0.571128	0.655054	0.383613	0.270055	0.207446	0.0716138	0.218369	0.443623	0.295963	0.234643	0.465788	0.704771	0.470057	0.468831	0.402539	0.298478	0.259717	0.427493	0.504216	0.433102	0.15545	0.262907	0.717433	0.53964	0.407236	0.560473	0.555065	0.589378	0.56093	0.456792
0.127568	0.0118198	-0.0073828	0.0431604	0.0181338	-0.00053033	-0.0158645	-0.00891254	-0.028736	0.10514	0.109195	0.0242455	-0.0231293	0.0730715	0.0646863	0.0239645	0.0430159	0.087365	-0.00234801	-0.179286	0.111914	-0.0153188	-0.0742666	0.0235594	0.0839558	0.0206686	0.0501984	0.161966	0.0673788	-0.174193	-0.253739	-0.0369223	-0.0306039	-0.0639206	0.0743843	0.141129	0.00836754	0.13886	0.0700181	0.0336681	-0.116874	-0.0686748	-0.0325243	-0.0817123	0.0224163	0.075641	0.0468433	0.0627726	0.120628	0.0264514
0.146958	0.324523	0.430373	0.261518	0.11306	0.0850087	0.163814	0.320954	0.579914	0.360149	0.0853633	0.215743	0.30118	0.634863	0.269297	0.221741	0.198323	0.242245	0.593811	0.292922	0.368178	0.246947	0.248035	0.355257	0.528307	0.257327	0.316613	0.342477	0.578899	0.318262	0.434468	0.304753	0.30719	0.47536	0.578069	0.447617	0.265757	0.497767	0.622658	0.439741	0.331696	0.41861	0.446258	0.474159	0.657379	0.68732	0.480709	0.562704	1.0569	0.511239
0.0644083	0.0464513	0.0517692	-0.0381124	-0.0491727	-0.0323098	-0.00357235	0.0945588	0.0596225	-0.00339912	0.128827	0.0987256	0.0399681	0.0465816	-0.0339803	-0.0429084	0.0299803	0.0520508	0.121031	0.0448699	-0.0236081	0.0791633	0.120696	0.0969253	-0.00584141	0.0600369	0.0958061	0.0983701	0.123749	0.0772149	0.0215657	-0.0311292	0.100779	0.152635	0.0982114	0.241306	0.11767	0.495668	0.104243	0.13682	0.035492	0.0478818	0.106972	0.169349	0.182954	0.199634	0.351991	0.496781	0.447	0.17474
0.679303	0.640856	0.336435	0.0917427	0.15788	0.345598	0.490033	0.568524	1.17125	1.52877	0.473923	0.389125	0.373423	0.183758	0.156043	0.0945611	0.229459	0.302673	0.556409	1.03835	1.05667	0.256547	0.229223	0.275869	0.185164	0.184201	0.126607	0.114459	0.246047	0.548005	0.687022	0.00763987	0.141979	0.103498	0.278309	0.295291	0.132333	0.333006	0.130855	0.294533	0.352244	0.488322	0.00207163	0.158198	0.161996	0.337114	0.286046	0.495471	0.436506	0.135672
0.0107341	-0.0757282	0.0123095	0.045878	0.0718818	0.0268584	0.0610622	0.0933082	-0.0894278	-0.196326	0.0443591	-0.218426	-0.119838	0.0154995	0.120923	0.068158	0.166471	0.0721427	-0.0529226	-0.14606	-0.0942096	0.0133349	-0.171325	-0.030182	0.0941745	0.153192	0.225776	0.143776	0.0104453	-0.0208534	-0.0388674	-0.10557	-0.086136	-0.153206	0.0829048	0.0111844	0.224752	0.25053	0.207438	0.049003	-0.1452	0.1005	-0.31874	-0.13892	-0.0194109	-0.0431871	0.156607	0.218553	0.293891	0.17949
0.273423	0.2825	0.11703	0.158156	0.245343	0.13401	0.120815	0.127211	0.243038	0.361462	0.29501	0.551692	0.214033	0.188164	0.216132	0.188757	0.179263	0.13205	0.137575	0.402095	0.407631	0.504468	0.423677	0.328587	0.17191	0.17806	0.21809	0.223676	0.19899	0.620175	0.271694	0.20234	0.432722	0.469631	0.165819	0.100093	0.148542	0.23195	0.169195	0.347252	0.479186	0.186804	0.0536324	0.529264	0.333957	0.157537	0.195857	0.167348	0.143934	0.210948
0.156449	0.0626548	-0.0680169	-0.0273621	-0.00037862	-0.0488074	-0.00648861	0.298914	0.35772	0.29061	0.163634	0.392781	0.0793684	0.254792	0.0987599	0.156481	0.0228354	0.232663	0.440558	0.363791	0.323326	0.448684	0.497581	0.400108	0.285116	0.319893	0.284975	0.165547	0.751588	0.566462	0.290925	0.397267	0.33849	0.358972	0.369823	0.361326	0.694884	0.934463	0.735498	0.560124	0.493464	0.403242	0.457358	0.415586	0.390871	0.474835	0.236764	0.303613	0.66127	0.648221
0.224465	0.11193	0.130174	-0.0558099	0.253845	0.0916174	0.191706	0.374002	0.392565	0.427735	0.22483	0.267973	0.235209	0.358278	0.1982	0.295572	0.271689	0.345396	0.38779	0.503517	0.708796	0.638647	0.376868	0.34557	0.470754	0.676181	0.512812	0.396286	0.396476	0.702373	0.340531	0.741926	0.556562	0.0845305	0.373468	0.461803	0.971506	0.551716	0.210315	0.764801	0.763324	0.563283	0.799817	0.409154	0.245974	0.408369	0.767657	0.562734	0.312771	0.47607
-0.0313756	-0.0507212	-0.0718532	-0.0577089	-0.0190612	-0.129621	-0.130822	-0.0682176	0.0867892	0.0544765	0.125562	0.11561	-0.0116128	-0.127986	-0.049346	-0.119804	-0.876063	-0.116787	0.0302951	0.0765371	0.0544641	0.285429	0.329029	-0.0462418	-0.119565	-0.131375	-0.1651	-0.0112978	0.007223	0.346208	0.121632	0.188425	0.202744	0.198932	-0.140177	-0.267481	-0.288265	-0.278076	-0.0808435	0.314622	0.22327	0.231696	0.280298	0.242998	0.0387237	-0.320367	-0.31948	-0.380738	-0.331959	0.1745
0.13136	0.140778	0.241443	0.144315	0.0417604	0.115984	0.0802464	0.232051	0.39426	0.204598	0.277526	0.263796	0.484016	0.199533	0.180839	0.119308	0.185462	0.235663	0.295474	0.207932	0.243623	0.346248	0.573487	0.498777	0.17992	0.150483	0.223205	0.259546	0.245049	0.353529	0.329744	0.3217	0.413293	0.670306	0.453164	0.0289588	0.247977	0.216662	0.33944	0.632561	0.599448	0.507522	0.33289	0.626442	0.507109	0.244003	0.0470875	0.0465022	0.401076	0.577984
0.0730565	-0.0267711	0.00643444	0.0224067	0.0105516	0.039858	0.0392237	0.0418816	0.174841	0.0288471	0.196006	0.324355	0.217575	0.0716728	0.0657515	0.0360956	0.093097	0.125976	0.130392	0.0987922	0.155452	0.432876	0.692899	0.43804	0.0783579	0.0779183	0.0895808	0.191642	0.170846	0.281664	0.160616	0.318528	0.581381	0.808536	0.396432	0.0512602	0.0505796	0.0625912	0.224652	0.514065	0.333192	0.267088	0.521898	0.801368	0.654425	0.233198	0.089883	0.0344769	0.194814	0.455896
-0.0814697	0.0579867	0.0575094	-0.0173218	-0.0570977	-0.0584255	-0.0222994	0.0267091	0.0447208	-0.0203408	-0.013624	0.0548724	0.113055	0.0543827	-0.0230391	-0.0403199	-0.00850495	0.0561567	0.168222	-0.0172062	0.0619392	0.0169988	0.0997364	0.0970854	0.117097	-0.0358941	-0.023015	0.0139074	0.138231	0.025422	0.0517161	0.103704	0.182684	0.192036	0.177136	0.496854	0.0501098	0.212919	0.164548	0.0664438	0.19523	0.118739	0.209401	0.243513	0.209898	0.320391	0.099992	-0.058532	0.494447	0.330107
-0.0693355	0.0248902	0.0185841	-0.0763941	-0.0605532	-0.0735305	-0.100459	-0.129133	-0.00363778	-0.192686	-0.0671254	0.0915771	0.179675	0.00841558	-0.100497	-0.0705109	-0.0770576	-0.0367881	0.00333216	0.0582875	-0.102175	0.0847855	0.186771	0.241521	-0.0181381	-0.114888	-0.0892243	-0.0432825	0.0299776	0.261277	0.149056	0.102104	0.170454	0.267237	0.22624	0.0610484	-0.0303993	0.0365271	0.188587	0.310348	0.326573	0.288768	0.182415	0.234913	0.216682	0.112667	-0.1291	-0.208477	0.257089	0.345587
0.147309	0.183754	0.247114	0.0524222	0.0138632	0.0942839	0.127066	-0.00237326	0.172227	0.42729	0.128724	0.348738	0.589122	0.317699	0.0254065	0.0977613	0.132391	0.108723	0.287205	0.521754	0.980181	0.381475	0.671038	0.827653	0.265389	0.148251	0.215535	0.079363	0.19261	0.573841	1.07984	0.168883	0.344016	0.759146	0.862775	0.271096	0.139509	0.272818	0.045322	0.376845	0.997436	1.30228	0.334206	0.643905	0.930769	0.609287	0.495134	0.32358	0.394025	0.0423667
0.172373	0.495863	0.346705	0.196125	0.0116552	0.23008	0.177037	0.214464	0.363805	0.192177	0.153353	0.653329	0.775031	0.400746	0.0116872	0.0623042	0.0988752	0.030564	0.56419	0.457118	0.851988	0.726997	1.12466	0.907242	0.301023	0.0355916	0.102521	-0.0260144	0.273434	0.696873	1.11543	0.452441	0.827263	1.03016	0.816204	0.199646	-0.263888	0.188506	-0.0674368	0.503436	0.876994	1.47805	0.834566	1.24266	1.08373	0.430904	0.549444	0.24667	0.177996	0.0302886
0.497763	1.34653	0.832517	0.081407	0.0152871	0.103555	0.136843	-0.0904975	0.785108	0.536284	1.05649	0.810258	1.09522	0.0249825	-0.0537765	0.0378456	0.0285357	0.153861	0.307384	0.657259	1.4308	0.868947	1.2708	0.395072	-0.0347776	-0.108363	-0.0186196	0.0885935	0.250355	0.990057	1.4875	1.20572	1.32117	0.87308	0.197171	-0.179567	0.666321	0.329443	0.40427	0.697851	1.35717	2.03723	1.15037	1.3382	0.468941	0.251405	0.441619	0.566111	0.555081	0.510633
0.186038	0.0172361	-0.0219621	0.0771623	0.109359	0.229611	0.254419	0.146969	0.184377	0.0920319	0.17636	0.198425	0.0910244	0.0910498	0.0731427	0.151447	0.236805	0.178793	0.217525	0.245664	0.188966	0.311557	0.245448	0.132555	0.102379	0.0935093	0.109015	0.126028	0.22186	0.432377	0.328831	0.436566	0.316109	0.178224	0.169753	0.0414359	0.122346	0.161873	0.195983	0.565368	0.396053	0.137224	0.49632	0.281529	0.261415	0.0533712	0.186813	0.353766	0.270618	0.415951
0.222764	0.100732	0.0234399	0.213224	0.313064	0.144869	0.278917	0.0352705	0.131456	0.145792	0.181772	0.320124	0.149433	0.110028	0.220977	0.210061	0.224891	0.232003	0.178177	0.180568	0.318214	0.333452	0.302674	0.182713	0.145978	0.102793	0.159299	0.147664	0.22773	0.40681	0.438317	0.38582	0.413853	0.182483	0.095886	0.067602	0.0688053	0.114732	0.160695	0.346635	0.378312	0.492897	0.306584	0.257425	0.122797	0.086896	0.171207	0.325529	0.267889	0.226314
-0.0174024	0.0767095	-0.149345	-0.162072	-0.103766	-0.180962	-0.174323	-0.195696	-0.0656847	-0.242157	0.0733296	0.0389949	0.290258	-0.00258108	-0.0431946	-0.0529311	-0.0460092	-0.118944	-0.109595	0.0184564	-0.0636449	0.0245981	0.241441	0.390643	0.0257566	-0.00570168	-0.0903569	-0.0250756	-0.0661842	0.103534	0.3371	0.0966224	0.238916	0.391001	0.464539	-0.0108102	-0.0491101	-0.0534945	0.0790332	0.407054	0.512001	0.308036	0.249903	0.521617	0.47376	0.0115205	-0.241146	-0.272647	0.0884895	0.345248
0.0379328	0.16624	-0.0413599	-0.0783146	-0.118181	-0.168989	-0.101523	-0.171902	-0.0428566	0.179105	0.0856637	0.211848	0.463914	-0.017112	-0.0854142	-0.102433	-0.122562	-0.100384	-0.0859042	0.933742	0.289666	0.20175	0.420976	0.485601	0.0281626	-0.0632291	-0.175153	-0.142497	-0.0271312	0.927712	1.14905	0.257868	0.478483	0.591455	0.443302	0.157245	-0.237228	-0.168661	-0.062931	0.786074	1.11423	0.792046	0.449245	0.600597	0.297965	0.155376	0.13498	-0.115525	-0.0618691	0.262667
0.00554352	-0.00339721	0.0792129	0.0704274	0.0404959	0.0707104	0.135699	0.0229593	-0.0367867	0.0197092	0.112261	0.151593	0.0502778	0.0879541	0.0511944	-0.0137157	0.0178689	0.0642743	-0.00652183	0.166244	0.265064	0.165431	0.0924557	0.055154	0.0522938	0.0946368	0.0829003	0.161698	0.0764358	0.254105	0.262496	0.416513	0.174421	0.0674576	-0.245716	0.0307259	0.335279	0.473947	0.300151	0.22844	0.316149	0.183686	0.269022	0.202239	-0.0524736	-0.248976	0.0967589	0.50328	0.638447	0.343723
0.0226637	0.0744009	0.0933782	0.0545336	0.0224137	0.0231837	0.0133961	-0.0904743	-0.120486	-0.0123836	0.0252291	0.0240129	0.0839284	0.0508369	-0.00549836	-0.00569083	-0.00606675	0.0432979	-0.0178803	0.0567876	-0.0528194	0.0429134	0.183549	0.0606661	0.00520236	0.00409332	-0.021328	-0.0194135	0.0480681	0.17585	0.0196008	0.0454741	0.290857	0.344056	0.0133471	-0.0160167	-0.00996567	-0.00544524	0.0268709	0.15107	0.406046	0.137414	-0.513036	0.28212	0.428875	0.0367793	-0.0201596	0.0393401	0.0365551	0.0943824
0.0469347	0.0782015	0.047706	0.176111	0.111295	0.0582456	0.0657516	0.110694	0.123182	0.0697238	0.0135094	0.105008	0.144676	0.146663	0.309282	0.110722	0.137257	0.173253	0.109012	0.212846	0.118879	0.0405669	0.121525	0.0890721	0.274557	0.247789	0.131938	0.206104	0.21542	0.193275	0.210105	0.100112	0.130591	0.155907	0.172634	0.282076	0.174608	0.019267	0.298699	0.240061	0.271643	0.271657	0.066689	0.182974	0.206599	0.185915	0.202994	0.164366	0.172709	0.176334
0.285378	0.542589	0.440762	0.298309	0.247456	0.120455	0.118776	0.171653	0.281806	0.394334	0.277875	0.725556	0.361667	0.21896	0.354344	0.231926	0.0899791	0.207781	0.224943	0.511388	0.0889679	0.578144	0.50087	0.160119	0.215243	0.379529	0.307696	0.312951	0.397324	0.20129	0.160805	0.326013	-0.0236828	0.28753	0.408143	0.332331	0.520901	0.54551	0.648595	0.544161	0.483403	0.117213	0.482603	0.433554	0.439204	0.407181	0.262549	0.504171	0.431591	0.49727
0.530731	0.189254	-0.0134963	-0.18312	-0.392878	0.314593	0.239851	0.236692	0.230195	0.250743	0.524586	0.249738	-0.0393554	-0.0199719	-0.267355	0.0297737	0.238383	0.285295	0.221813	0.240495	0.285062	0.173324	0.321851	0.247684	-0.00307901	-0.0176428	-0.0663601	0.10922	0.331706	0.210371	0.213451	0.109033	0.220016	0.355409	0.261737	0.0826737	1.32006	0.191386	0.389192	0.307605	0.172658	0.159818	0.277956	0.274531	0.490594	0.391775	0.765058	0.454858	0.307583	0.395152
0.0399148	-0.197575	0.121731	0.0305753	0.0561594	0.0982196	0.0944974	0.138883	0.106929	-0.00871429	0.16389	-0.221566	0.222101	0.0798705	0.142838	0.0878549	0.230276	0.105039	0.157036	0.133462	0.184298	0.35376	0.104002	0.160733	0.126575	0.177565	0.222839	0.161954	0.177919	0.344085	0.317248	0.174726	0.260278	0.105356	0.182614	0.11726	0.326382	0.159532	0.281536	0.220184	0.186084	0.41741	0.216947	0.334667	0.203848	0.213649	0.312801	0.481012	0.234517	0.229008
0.154598	0.231998	0.295432	0.117006	0.124345	0.141638	0.206837	0.305091	0.375441	0.304272	0.334392	0.27704	0.165607	0.459369	0.27564	0.338902	-1.50159	0.613033	0.517146	0.290317	0.353618	0.432586	0.294825	0.589856	0.75476	0.555126	0.608921	0.661014	0.739589	0.339816	0.477874	0.292679	0.289955	0.372475	0.638919	0.817381	0.899488	0.834756	0.759627	0.501579	0.538348	0.556415	0.386088	0.551093	0.60819	0.52911	0.206237	0.394249	0.660788	0.488276
0.242538	0.275283	0.306953	0.512071	0.264925	0.827256	0.56468	0.271386	0.509442	0.226795	0.329921	0.0416649	0.41416	0.667499	0.28874	-0.0576854	0.617361	0.153703	0.385251	0.552331	0.129047	-0.0178085	-0.0455152	0.471198	0.523719	-0.0767267	-0.0189253	-0.0125071	0.293739	0.546055	0.335846	0.400228	-0.236629	0.0674102	0.0949884	0.137727	0.171726	-0.235571	0.177562	0.318797	-0.151542	-0.251439	0.0641502	-0.173901	-0.380349	0.0747612	0.116739	0.0748015	0.00169994	0.22512
-0.908134	-0.112012	0.163533	0.0513185	0.150572	0.113643	0.111019	0.264463	0.259102	0.348512	-4.72808	0.0661666	0.245643	0.191846	0.195309	0.710276	0.624231	0.414782	0.184466	0.549087	0.460939	-8.34439	-0.302618	0.353758	0.269991	0.54023	0.979822	0.70823	0.399199	0.767251	0.660242	-3.91191	0.0649044	-0.0793777	0.307944	0.416713	1.33105	0.922535	0.896945	1.10324	1.10578	0.846683	0.34595	0.228411	0.561574	0.647462	0.615069	0.686899	0.599932	0.88908
-0.0920032	-0.0344466	0.0014836	0.0156454	0.00902869	-0.0351209	-0.0480368	-1.173	-1.9285	-0.0527715	-1.36968	0.1623	-0.111637	0.0939442	0.11445	0.0930758	0.0859783	0.0771584	0.0152913	0.077747	-0.0531488	0.090379	0.0129354	-0.0258969	0.233266	0.182436	0.120512	0.184659	0.233211	0.178504	0.111427	-0.00604587	-0.00172349	0.144214	0.164804	0.271376	0.126999	0.227454	0.328764	0.220287	0.262067	0.146491	-0.0140218	0.127378	0.416853	0.224013	0.342765	0.085126	0.370409	0.27868
0.0868935	0.0775055	0.129378	0.137201	0.0156065	0.0192941	0.0151081	0.108178	0.232981	0.0396326	0.163331	0.212537	0.0293249	0.187557	0.0313412	0.0606463	0.137105	0.229354	0.283513	0.119299	0.0537001	0.204351	0.114393	0.0386026	0.156698	0.121275	0.3139	0.256659	0.30621	0.248987	0.0745695	0.1281	0.126176	-0.369234	0.432867	0.241551	0.253599	0.383261	0.326151	0.444879	0.336419	0.283675	0.145645	-0.0528623	0.0952197	0.527099	0.165036	0.340977	0.357295	0.209132
0.278097	0.234863	0.324739	0.3513	0.297303	0.241866	0.344531	0.487581	0.612075	0.510742	0.243898	0.345283	0.31967	0.483553	0.401275	0.350177	0.446672	0.483179	0.808945	0.637142	0.368152	0.585839	0.4122	0.683765	0.638234	0.400829	0.393952	0.698191	0.684168	0.893634	0.712673	0.518165	0.954986	0.947138	0.703496	0.509254	0.616323	0.521387	0.674107	1.0658	0.748116	0.681266	0.862991	0.911645	1.15597	0.588481	0.603449	0.632116	0.36355	1.14973
-0.0343891	0.0600295	0.323822	0.14558	0.194362	0.138079	0.22766	0.279667	0.0101163	-0.0308132	0.319063	-0.180603	0.374726	0.192431	0.13495	0.0892087	0.0768857	0.269294	0.315208	0.0192113	0.162966	0.35791	0.479388	0.346273	0.0966664	0.0605242	0.15703	0.0235162	0.445074	0.394639	0.221895	0.342675	0.275442	0.387708	0.371333	-0.180259	0.234095	0.392466	0.294007	0.539305	0.118106	0.462507	0.40911	0.274096	0.264561	-0.192402	-0.0803522	0.263331	0.134566	0.387497
0.252193	0.367923	0.37835	0.229919	0.161788	0.160109	0.31833	0.107308	0.275938	0.286704	0.279571	0.36107	0.340441	0.276517	0.218656	0.18703	0.197919	0.252916	0.185557	0.294414	0.291428	0.435814	0.402124	0.347339	0.193959	0.204644	0.213349	0.215124	0.295056	0.359254	0.333213	0.269692	0.404967	0.271958	0.245313	0.214124	0.305838	0.226657	0.225729	0.383454	0.303926	0.275836	0.247699	0.230523	0.350703	0.268158	0.419412	0.314568	0.280675	0.380783
-0.039317	0.0725746	0.13863	0.0937665	0.071118	-0.00999815	0.0968374	0.193975	0.0861015	-0.0757824	-0.0406324	-0.0140355	0.178207	0.26731	0.239166	0.0357395	0.0371379	0.347903	0.216472	0.00655756	-0.0326488	0.0775759	0.195616	0.37872	0.368227	0.210292	0.0142626	0.27471	0.369925	0.112202	0.274611	0.353157	0.000574157	0.519163	0.639893	0.368616	0.0651135	0.152728	0.315179	0.206908	0.197473	0.251274	0.56903	0.268882	0.786627	0.337501	0.107927	0.0352282	0.169424	0.295887
0.330922	0.449052	0.533561	0.0931275	0.0389302	0.0553038	0.087236	0.268324	0.30893	0.394495	0.603024	0.681791	0.562123	0.731222	0.218676	0.154432	0.250463	0.600303	0.327992	0.448621	0.456092	0.885023	1.0482	0.809838	0.801518	0.423228	0.395869	0.821342	0.888015	0.505484	0.503804	0.323694	1.02294	1.06531	1.20689	0.507896	0.431701	0.401185	0.877612	1.21196	0.733083	0.781787	0.501699	1.28195	1.16288	0.811844	0.315416	0.175648	0.592144	1.01716
0.185354	0.226939	0.163044	0.0875113	0.0495479	0.0262757	0.120581	0.361951	0.193421	0.269326	0.0964309	0.149813	0.317239	0.253886	0.149905	0.0737443	0.193066	0.311151	0.22527	0.365773	0.289959	0.189643	0.209471	0.392771	0.510367	0.211355	0.258734	0.410368	0.520514	0.374573	0.297121	0.218053	0.188824	0.272134	0.381867	0.569689	0.213865	0.514762	0.447077	0.421413	0.337025	0.356999	0.219727	0.265155	0.436099	0.573791	0.547404	0.392317	0.341852	0.402869
0.0212365	0.0352181	0.070252	0.104463	0.107044	0.0853168	0.134594	0.173839	0.139574	0.0343551	0.0288772	-0.32949	0.105547	-0.134301	0.244497	0.152025	0.126971	0.254479	0.218963	0.0748454	0.0516776	-0.349416	-0.249197	0.0742273	0.072771	0.136877	0.102268	0.199653	0.408254	-0.033671	0.535597	-4.80885	-0.0896593	0.226946	0.141571	0.209973	0.148394	0.271111	0.367735	0.155183	0.163052	0.555174	-2.95812	0.501334	0.413486	0.166309	0.0532326	-0.069533	0.325866	0.222377
0.0920832	0.0470632	0.017303	0.000131721	0.0124521	-0.00200595	0.0106457	0.0465925	0.0229875	-0.0110831	0.0357285	0.0595013	0.0998983	-0.000925901	0.0715313	0.125541	0.0390628	0.099647	-0.0322178	-0.077734	-0.0242363	0.0683248	0.0887988	0.0773324	0.0456889	0.158932	0.098297	0.108184	0.125869	-0.100316	-0.0507067	0.127804	-0.122309	0.0362735	0.0655711	0.15657	0.103115	0.080363	0.144124	-0.113989	-0.0880433	-6.5712	0.058924	0.0578818	0.125234	0.269572	0.384368	0.162731	0.140985	0.137527
0.173184	0.352486	0.287665	0.130365	0.0646131	0.072134	0.0741381	0.0998326	0.145085	0.107892	0.164928	0.36087	0.54731	0.279639	0.0684057	0.119045	0.0967826	0.156399	0.209941	0.2449	0.208706	0.38676	0.550095	0.425916	0.295122	0.267696	0.174152	0.24577	0.352052	0.241798	0.151722	0.400608	0.392554	0.545445	0.543665	0.388967	0.315516	0.338019	0.413374	0.31889	0.205576	0.289433	0.444645	0.427894	0.621749	0.389478	0.222316	0.10582	0.430403	0.399019
0.104694	0.150063	0.125371	0.105802	0.0473844	0.0561628	0.0445852	0.102356	0.0294044	0.0146245	0.159467	0.150318	0.18501	0.166084	0.206943	0.139568	0.32995	0.238734	0.0747998	0.0539016	-0.00674316	0.215364	0.152125	0.188362	0.328039	0.367346	0.183369	0.496125	0.267452	0.151302	0.17561	0.211118	0.20338	0.161483	0.263708	0.305857	0.449317	0.494616	0.415506	0.200637	0.208001	0.14995	0.227337	0.308992	0.315421	0.281464	-0.165926	-0.0763318	0.130397	0.496752
-0.0351718	-0.0378106	0.0239064	0.0666786	0.0274002	0.0402182	0.00894428	0.0318783	0.0364948	0.0615911	-0.0415312	-0.096252	0.0290213	0.0640612	0.0655019	0.0309937	0.0468607	0.0768472	0.0679744	0.0163888	0.0568501	-0.0387417	-0.0713021	0.0506017	0.054256	0.0364647	0.0235311	0.141711	0.0762662	0.0946078	0.00414708	0.0249826	0.0592945	0.0961111	0.0119205	-0.0519148	-0.00837759	0.0234952	0.0740402	-0.000693457	0.0213409	0.15493	0.103759	0.0952122	0.0385319	-0.0123879	-0.0698603	-0.0126048	0.0315699	0.0793722
0.181455	-0.0126034	-0.074614	0.210714	0.18096	0.145772	0.30089	0.0786225	0.10275	0.333018	-0.0191356	-0.23123	-0.337981	0.148478	0.192664	0.241933	0.13868	0.343323	-0.564154	-0.0207429	-0.095727	-0.411969	-0.70146	-0.218273	0.188095	0.218117	0.162341	0.506543	-0.276684	-0.952881	-0.506977	-0.651574	-0.806629	-0.798682	-0.138226	0.179383	0.143955	0.18136	0.276362	-0.97581	-0.503632	-0.676661	-0.833402	-0.953848	-0.835035	0.144209	0.102257	0.0822574	0.191443	-0.673144
-0.134034	0.0473707	-0.147786	0.0482197	-0.0240883	-0.0553938	-0.0060782	0	0.0248869	0.0373085	-0.100175	-0.126614	-0.0171463	0	-0.000900849	0.0126097	0.0105855	0.105905	0.0322882	0.00552111	0.127119	-0.162653	-0.219612	0.0578721	0.059936	0.170288	0.22874	0.186395	0.150903	-0.0119979	0.072819	0.0572123	-0.213975	-0.0885379	0.302518	0.194126	0.286308	0.19988	0.264382	0.163941	0.0865022	0.105496	0.027747	0.0972279	0.108051	0.383807	0.231369	0.27625	0.283478	0.222201
0.130613	0.255755	0.181294	0.0500993	0.00604581	0.0420092	0.0927003	0.21758	0.296045	0.180064	0.138528	0.927058	0.301657	0.190413	0.0279337	0.109668	-0.540974	0.344788	0.539943	0.717218	0.302666	1.28189	1.19137	0.35772	0.14194	0.220455	0.34048	0.783304	0.868705	0.941045	1.07967	1.07743	1.32792	0.418034	0.63932	0.156897	0.165305	0.316609	0.392656	1.08879	0.704327	0.988499	1.24744	0.661888	0.789345	0.85506	0.0753314	0.0543348	1.12074	1.54243
0.225754	0.366545	0.320278	0.0929476	0.0634569	0.0707986	0.0442759	0.0806028	0.020073	0.0953236	0.182222	0.397254	0.46048	0.452853	0.184594	0.0433452	0.0987266	0.102103	0.158856	0.277546	0.197123	0.388123	0.592827	0.907372	0.386162	0.137737	0.061747	0.0710913	0.155275	0.423849	0.477243	-0.201177	0.366157	0.409585	0.393034	0.283683	0.352925	0.232569	0.13761	0.378804	0.63634	0.496384	0	0.280237	0.306555	0.149061	0.290749	0.287931	0.102606	0.228301
0.290454	0.249878	0.321241	-0.914614	-2.02425	-0.0235478	0.0972497	0.240625	0.112453	0.244415	0.424751	0.411031	0.281877	-0.52889	-0.360289	0.603676	0.0776427	0.419096	0.375247	0.201722	0.276229	0.507241	0.156514	-0.469581	-0.38131	0.707519	0.56185	0.307181	0.44412	0.11841	-0.0569684	0.612024	0.518672	0.199175	-0.431653	0.446793	0.863394	0.370724	0.495991	0.311157	0.0587313	0.195047	0.285535	0.334455	0.385432	0.489191	0.693223	0.858554	0.43336	0.402899
0.326495	0.245965	0.201812	0.3046	0.235617	0.0425661	0.20687	0.232714	0.217043	0.377018	0.29725	0.209605	0.114688	0.257696	0.336673	0.211611	0.254662	0.253254	0.117546	0.206881	0.404824	-0.0147356	0.203297	0.126763	0.414039	0.252742	0.349713	0.363264	0.263851	0.332011	0.373609	-0.0495692	0.228955	0.286283	0.408253	0.49793	0.21752	0.373411	0.608096	0.286005	0.149587	0.373605	0.0386386	0.66436	0.590392	0.559823	0.158233	0.171922	0.553092	0.444885
0.388339	0.303858	0.26436	0.176786	0.0313002	0.159952	0.21533	0.3412	0.486299	0.667757	0.695569	0.8269	0.30759	0.395589	0.158201	0.212397	0.277742	0.654942	0.461389	0.368832	0.596984	0.950078	0.568854	0.85285	0.377174	0.411083	0.482088	0.57997	0.685361	0.465451	0.561498	1.03774	0.729521	0.61334	0.613033	0.611208	0.773613	0.431939	0.6467	0.571401	0.317053	0.632275	0.976581	0.974621	0.902794	0.702289	0.240589	0.473236	0.502128	0.622704
0.203716	0.14283	0.180916	0.265588	0.178118	0.190877	0.259489	0.207851	-0.015409	0.0666368	0.199631	0.268087	0.283164	0.283762	0.384506	0.148697	0.299832	0.238821	0.106897	0.0472517	0.0751378	0.294001	0.459612	0.425848	0.357892	0.349021	0.338126	0.368859	0.249481	0.100476	0.111424	0.452036	0.454888	0.683329	0.557521	0.533497	0.51738	0.442103	0.389717	0.372279	0.18925	0.172243	0.618258	0.71766	0.780897	0.674798	0.79756	0.62193	0.5113	0.576114
0.0280252	0.0107283	0.102442	0.0338452	-0.018286	0.00217896	0.0184507	0.00808891	0.127066	0.00491347	0.0300934	0.10779	0.278773	0.0840139	0.0702567	0.0551989	0.0692196	0.0335036	0.0710141	0.0942317	0.0382596	0.125943	0.334859	0.340317	0.178081	0.163753	0.206107	0.113811	0.119392	0.165131	0.0207115	0.187426	0.343923	0.618971	0.266823	0.242732	0.195101	0.0109389	0.0921217	0.240472	0.248442	1.92554	0.281591	0.419107	0.633478	0.153269	0.0999209	0.0284592	-0.105853	0.121027
0.0108942	0.105927	0.112198	-0.145648	-0.0865552	0.323795	0.0902312	-0.0623263	-1.3642	0.0073617	0.0335181	0.135238	0.312067	-0.111392	-0.0191635	-0.0270797	0.278921	-0.0891633	0.136705	-0.0133596	0.220539	0.307432	0.370539	0.154234	0.0994803	0.0144242	0.0495177	0.109563	0.250714	0.0478625	0.10269	0.491468	0.30287	0.335625	0.262812	0.262085	0.0957658	0.199376	0.219414	0.133612	0.0395966	0.405217	0.374556	0.224344	0.355493	0.332623	0.128916	0.223848	0.145401	0.208299
0.010042	0.221765	0.382621	0.214135	0.209687	0.183532	0.325174	0.14864	0.147058	0.0232575	0.103047	-0.0128702	0.37089	0.182113	0.23472	0.0820776	0.283618	0.0558477	0.0581545	0.280022	0.201766	-0.122272	0.046665	0.252993	0.170627	0.0975607	0.414118	0.273994	0.154288	0.218773	0.455173	-0.000919974	0.0762705	0.551583	0.0434683	-0.112463	0.0818042	0.188579	0.123734	0.174945	0.290064	0.343162	0.118842	0.542217	0.207701	-0.0996175	0.00427314	0.0680949	-0.023612	0.140481
-0.00379344	0.0428072	0.10978	-0.00013191	0.0187163	0.0725533	0.144703	0.122995	0.127258	0.10092	0.092454	0.272951	0.103289	0.121442	0.0206003	0.0104844	0.290337	0.231359	0.164652	0.367644	0.137708	0.52035	0.306073	0.0748686	0.122252	0.0043126	0.254411	0.372059	0.29415	0.519235	0.422439	0.323052	0.491915	0.043256	0.179451	0.212707	0.195973	0.517529	0.321654	0.470119	0.522401	0.538625	0.298452	0.287413	0.314663	0.22209	0.137318	0.400066	0.430546	0.359881
0.114042	-0.126324	-0.212154	0.0385551	0.0098907	-0.0722948	-0.0418466	0.0671829	0.0371434	-0.138711	0.229394	1.70828	-0.145478	0.0744714	-0.0169646	0.0855754	0.0104226	-0.00861049	0.116927	-0.00109569	0.0521927	5.96319	8.79279	0.174458	-0.0214083	0.0739299	0.210854	-0.0492284	0.0660547	0.0847766	0.0663181	0.670019	8.62668	0.813994	0.236343	0.26426	0.320549	0.361221	0.237363	0.421234	0.0192361	0.285237	0.700306	0.89118	0.941129	0.491414	0.129919	0.115562	0.536087	0.657343
0.0102264	0.0634747	-0.172924	0.00894591	-0.000157964	-0.060325	-0.0139868	0.0800543	0.0113668	0.0285545	0.0710553	-0.124792	0.0515141	0.0673204	-0.0605994	-0.0414768	-0.0722675	0.0173018	0.119581	-0.0672022	0.125562	0.00938697	0.00763312	0.0572773	-0.0611037	-0.0857836	-0.0502859	0.00873879	0.145236	-0.0779607	0.0169357	0.174182	0.212198	0.529559	0.119346	0.0421626	0.0281413	0.0341364	0.280068	0.526553	0.247589	5.0695	0.191531	0.447136	0.38822	0.141112	0.134015	0.0659691	0.160284	0.401265
-0.200963	-0.176044	-0.0996374	-0.0877303	-0.0331099	-0.0379156	-0.0525046	-0.19053	-0.1797	-0.224134	-0.166347	-0.186837	0.000396799	-0.100889	-0.0541033	-0.0337551	-0.0983636	-0.0232477	-0.134238	-0.166579	-0.21737	-0.609514	-0.00306879	0.039629	-0.0449678	-0.0564574	-0.11234	-0.0847087	-0.00422195	-0.00628278	-0.185771	-0.0740942	-0.0177133	-0.11721	0.0143028	-0.106844	-0.130113	-0.146977	0.00116238	0.120074	0.0206525	-0.140122	0.0245186	-0.194662	-0.124438	-0.0224775	-0.167579	-0.187691	-0.152676	0.0495047
0.052891	0.0941011	0.046867	0.0464514	0.0181872	0.00543976	0.00280902	0.0374511	0.00450108	0.0259408	0.102658	0.103589	0.0224151	0.0740638	0.0538388	0.0167702	0.0383161	0.0352359	0.0490154	0.0651869	0.107959	0.105109	0.0962599	0.0903895	0.11699	0.025211	0.0832258	0.102188	0.0949909	0.148795	0.0896551	0.0367044	0.0402485	0.134633	0.167363	-0.0876686	0.0362864	0.0849806	0.172632	0.235722	0.137787	0.200241	-0.0568656	0.143251	0.100127	-0.128492	-0.0872729	0.13628	0.134615	0.309849
0.113885	0.0499375	0.0121717	0.105341	0.0457057	-0.0346414	0.00431345	0.172671	0.183582	0.147626	0.0584805	0.114325	-0.0192044	0.021574	0.010278	0.0271598	-0.0123566	0.176279	0.248012	0.108702	0.213497	0.0905579	0.191019	0.242572	0.131422	0.108249	0.0918614	0.12923	0.221098	0.212252	0.15978	0.136507	0.115169	0.221874	0.163475	0.155006	0.0049685	0.176769	0.239993	0.329826	0.270129	0.219554	0.143156	0.281131	0.416007	0.15012	0.13376	0.151861	0.235278	0.277017
0.222945	0.286447	0.12929	-0.00207627	0.223858	0.255969	0.266774	0.143316	0.0402686	0.118903	0.179372	0.267538	0.32239	0.213701	0.187952	0.244437	0.263148	0.249425	0.185519	0.0432356	0.214831	0.225703	0.297816	0.296224	0.330904	0.267085	0.155984	0.32726	0.368572	0.309147	0.324744	0.404564	0.297159	0.340811	0.310567	-0.162861	0.10542	0.116475	0.437217	0.433829	0.453345	0.126756	0.378859	0.278574	0.341463	0.309472	0.250589	0.296253	0.385064	0.587776
-0.0315915	0.0150107	0.0142449	0.0353229	-0.00129972	0.0743964	0.069291	-0.00222061	0.0449687	0.0445703	0.062326	0.0561809	0.0123756	0.1419	0.0554041	0.0275343	0.0803343	0.199712	0.0751935	-0.0164331	0.0801081	0.0600155	0.10295	0.129267	0.130656	0.0718198	0.0529267	0.0743985	0.199755	0.0930842	0.0770944	0.164387	0.113202	0.366135	0.124916	-0.00507824	0.0219812	-0.0549104	0.163034	0.162607	0.109544	0.132436	0.132015	0.326206	0.268135	0.265645	-0.0210572	-0.232515	0.104161	0.0825491
0.0512983	0.0284718	0.0353179	0.0290305	-0.0220219	-0.00430331	0.000690616	0.00784239	0.0113069	0.0254657	0.150029	0.0712974	0.084081	0.0776179	0.0552352	-0.0064064	0.0203762	0.0309813	0.0408064	0.0550869	0.0383748	0.120817	0.139638	0.13113	0.136418	0.0673945	0.0167047	0.084696	0.0296367	0.140768	0.040472	0.14241	0.11195	0.206687	0.123709	0.196838	0.0671144	0.0942439	0.088078	0.0574211	0.138624	0.0220426	0.139839	0.215447	0.216701	0.150776	0.067179	0.0591896	0.0692245	0.107304
0.15928	0.662521	0.591107	0.123366	0.0686556	0.0958376	0.213189	0.153447	-0.028861	0.139776	0.0802604	0.498085	0.685597	0.193055	0.18891	0.103317	0.332554	0.231436	0.347836	0.493556	0.101427	0.788573	0.861773	0.350709	0.289496	0.212199	0.31677	0.356867	0.638768	0.611608	0.588118	0.677319	1.08006	0.878074	0.452351	0.550332	0.403864	0.488942	0.686564	0.782567	0.54972	0.249635	0.915783	0.854489	0.696777	0.481854	0.472271	0.502807	0.478642	0.710135
-0.0700898	-0.0340137	-0.0300618	0.0567847	0.0573347	0.065839	0.0781917	0.10731	-0.0885888	-0.00588742	-0.0544771	0.0444868	-0.0392493	0.0743438	0.0109264	0.163518	0.0953797	0.170251	0.0731644	0.0285085	0.0518113	0.0170963	0.0584173	0.0654608	0.0716807	0.0569436	0.0988909	0.217398	0.238641	0.0585874	0.0774927	-0.033054	0.107787	0.127177	0.115942	0.12261	0.110511	0.14878	0.209856	0.309627	0.0575446	0.095371	0.0363024	0.0698137	0.0879896	0.0811066	0.172666	0.159352	0.22281	0.117061
0.0890297	0.127208	0.134619	0.0696934	-3.79623	0.0338775	0.138808	0.118661	0.131907	0.00745162	0.102842	0.156992	0.152287	0.254548	0.105382	0.132082	0.190772	0.196959	0.256799	0.202892	0.0111473	0.134449	0.0063984	0.252373	0.207195	0.172991	0.208619	0.274096	0.375171	0.252104	0.0755466	0.241756	0.194923	0.171297	0.296762	0.135432	0.390712	0.216065	0.40992	0.432584	0.19256	0.224206	0.184863	0.266632	0.397517	0.528764	0.0467625	0.0843114	0.530328	0.590211
0.285502	0.40888	0.0441563	0.155772	0.0367101	0.013148	0.154139	0.25897	0.16382	0.367126	0.245304	0.582135	0.340455	0.292041	0.0836981	0.0362144	0.228769	0.383502	0.385437	0.522745	0.485312	0.709888	0.552765	0.387211	0.352118	0.161191	0.266359	0.525646	0.594366	0.666819	0.69685	0.695236	0.522307	0.387382	0.4648	0.470294	0.370838	0.480586	0.584584	0.647936	0.920011	0.752363	0.857858	0.583847	0.644703	0.616385	0.431975	0.381703	0.559099	0.586832
0.199599	0.278062	0.145339	0.314133	0.161688	0.191302	0.0230944	0.0796691	-0.0886744	-0.112262	0.281947	0.214099	0.217275	0.300269	0.278838	0.0977361	-0.0677737	0.122736	0.246742	0.161616	0.206197	0.299747	0.585024	0.407187	0.226409	0.177656	0.0205297	0.0610699	0.485822	0.568699	0.441838	0.758814	1.00883	1.02261	0.625037	0.500856	0.190281	0.0707492	0.305732	0.820278	0.65689	0.638612	0.566578	0.529649	0.240661	0.366543	0.223878	0.0174883	0.369453	0.601874
0.464342	0.296908	0.377339	0.161753	0.132901	13.2089	14.1623	0.139765	0.211742	0.407457	0.486268	0.484234	0.376985	0.391791	-1.3891	0.284713	8.79841	0.80695	0.529839	0.732536	0.256767	0.627201	0.632897	0.51391	0.463685	0.466368	1.03818	1.28595	0.920354	0.882033	0.776605	0.720639	0.837062	0.441428	0.826064	0.990731	1.02036	1.52895	1.06247	0.553423	0.525955	0.592914	0.84895	1.17442	1.06344	1.45234	0.656169	1.44552	1.38501	1.00831
0.0883888	0.142973	0.156067	0.0984193	0.0735237	0.0640592	0.102008	0.0044328	-0.0111204	0.0525153	0.115267	0.0876496	0.184315	0.201653	0.0741956	0.124964	0.198713	0.114824	0.0636811	0.107921	0.0738711	0.195109	0.174241	0.270667	0.239565	0.195606	0.163291	0.173975	0.225939	0.175157	0.0553129	0.269063	0.370569	0.396445	0.502931	0.206236	0.207805	0.294706	0.261924	0.23477	0.171653	0.075202	0.58515	0.553356	0.620665	0.363609	0.0652443	0.015063	0.270857	0.332691
0	0.38608	0.776355	0.117126	0.0145882	0.0510607	0.247298	0.538265	0.768873	1.16512	0.580415	0.510391	0.702923	0.404135	-0.021397	0.136272	0.251794	0.824626	0.736255	1.06379	0.776265	0.827881	0.565286	0.44507	0.366675	0.21714	0.525585	0.987255	1.11848	0.517106	0.645556	0.774721	0.287075	0.788125	0.675339	0.496026	0.9766	0.603385	1.01859	0.822366	0.655997	1.67226	0.718752	0.531627	0.929369	0.838941	1.41602	2.04995	1.3166	1.39491
0.0732858	0.151339	0.0893792	0.0489592	-0.00881793	0.0816579	0.0792049	-0.332882	-0.138264	0.0459262	0.0948068	0.440489	0.139596	0.153201	-0.00983429	0.0394711	0.136851	0.164086	-0.189048	0.071634	0.0472573	0.423122	0.489419	0.254057	0.080546	0.0552562	0.146999	0.210993	0.230553	0.231272	0.0400695	0.195251	0.361407	0.459185	0.161882	0.0331275	0.164397	0.218769	0.240175	0.333408	0.0967207	0.222425	0.258567	0.186825	0.336814	0.16849	0.150015	0.306558	0.256246	0.314796
0.742251	0.689566	0.344036	0.488619	0.363051	0.238209	0.550827	0.219401	0.0554022	0.568587	0.860318	0.800452	0.415302	0.77179	1.08239	0.606892	0.892746	0.763576	0.654907	0.284397	0.634969	0.991407	0.644964	0.561738	1.20873	1.08548	1.0355	1.36087	0.823677	1.30142	1.26031	1.14863	0.90192	0.8407	0.945966	0.977246	1.13865	1.06867	1.2232	1.35464	1.22401	1.29015	0.800188	1.28996	0.973632	0.953983	0.940048	1.03402	0.728171	1.30187
0.167156	0.0796588	0.138785	0.0611939	0.0470221	0.168479	0.137399	0.130925	-0.00526866	0.274428	0.185147	0.255553	0.198688	0.226918	0.0706914	0.0806295	0.188974	0.276882	0.23577	0.326204	0.14571	0.279525	0.234982	0.444005	0.0633766	0.13946	0.359547	0.275959	0.457577	0.459466	0.337662	0.0654722	0.134624	0.0662188	0.539521	0.247724	0.97353	0.97071	0.594987	0.357433	0.164525	0.152993	0.0738653	0.0188081	0.37896	0.702842	0.353079	0.643235	1.26654	0.619298
0.133266	0.182575	0.124808	-0.0140066	-0.0163935	-0.0217651	-0.0236431	0.153951	0.221198	0.37718	0.229954	0.270891	0.146011	0.109368	0.0403413	-0.0521829	-5.68295	0.112642	0.208465	0.29353	0.5321	0.315271	0.342743	0.190911	0.281626	0.0815708	0.068327	0.136439	0.333019	0.330436	0.304469	0.341532	0.412186	0.36504	0.580866	0.411956	0.188611	-0.00794491	0.271464	0.412857	0.3939	0.572099	0.402541	0.505922	1.1857	0.839615	0.178874	0.112022	0.224745	0.368788
0.0326418	0.141744	0.0769768	0.00931142	-0.0383011	0.0125262	0.129545	0.168222	-0.0911916	0.242435	0.107077	0.0920383	0.0852078	0.0827141	0.0279282	0.193063	0.0970366	0.20079	0.127262	0.0459355	0.281132	0.194666	0.122458	0.169042	0.181188	0.323558	0.309318	0.231533	0.055936	0.0682383	0.0184279	0.244527	0.152064	0.349194	0.381725	0.270589	0.349971	0.114039	0.250534	0.216693	0.10244	0.079402	0.294	0.507551	0.468622	0.534542	0.152963	0.258775	0.204311	0.299182
0.520213	0.272041	-0.124225	0.222612	0.0429458	-0.609015	-0.402078	-0.949765	-0.981679	-0.52726	0.763458	0.406636	0.336987	0.119536	0.139693	0.111455	-0.590387	-0.223217	-0.329892	0.205953	-0.21922	0.838349	0.591552	0.34131	0.212008	0.0339392	-0.232429	-1.14746	-0.0169526	0.865803	0.47028	0.820944	0.495062	0.813026	0.094757	0.0576073	-0.118898	2.29997	-0.0814911	1.11468	1.06858	1.04229	0.40478	0.816667	0.383988	-0.057073	-0.0821484	-0.0592068	0.0384064	0.345731
0.218968	0.20733	0.0752645	0.0993456	-0.00129075	-0.050721	-0.0738888	0.401076	0.543927	0.445996	0.351821	0.483756	0.0712177	0.10665	0.164132	0.103709	-0.0520795	-0.074725	0.46355	0.621611	0.403447	0.620454	0.351579	0.133605	0.609354	0.299005	0.028984	0.0308181	0.194224	0.447844	0.706306	0.694288	0.38923	0.359765	0.696173	0.792286	0.516947	0.321039	0.280321	0.231584	0.395489	0.527129	0.569362	0.849498	1.00727	0.935491	0.376202	0.174134	0.655776	0.517663
0.786012	0.458156	0.367536	0.134955	0.0797677	0.138277	0.139247	0.474993	0.620383	0.49634	0.70131	0.660084	0.282383	0.425244	0.161343	0.16229	0.284149	0.453463	0.640432	0.471695	0.442507	0.744019	0.329361	0.569452	0.354099	0.257783	0.381754	0.508631	0.725598	0.548307	0.452972	0.579187	0.290677	0.429508	1.04815	0.488201	0.72288	0.724355	1.05191	0.890749	0.313695	0.450447	0.377164	0.545375	0.996567	0.824039	0.905871	0.96241	0.952592	0.951772
0.356418	0.446903	0.282048	0.134222	0.0838709	0.118751	0.135751	0.207262	0.266011	0.389994	0.449163	0.466053	0.438412	0.383551	0.213591	0.186781	0.252956	0.202136	0.395958	0.56404	0.670018	0.67362	1.0393	0.612593	0.420419	0.192847	0.355832	0.300738	0.495396	0.803558	1.15016	0.807325	0.652597	0.829061	0.784782	0.424427	0.318476	0.468979	0.644326	0.813453	1.12801	0.933774	0.971539	0.735005	0.987374	0.713464	0.359268	0.580543	0.693149	1.01277
-0.127086	0.066893	0.0238735	0.142527	0.0789602	0.149467	0.112239	0.064631	0.00139423	0.0128866	0.0356195	0.0577737	-0.0754294	0.0925754	0.15276	0.157563	0.25864	0.163676	0.0939323	0.0452109	-0.0505263	-0.0173744	0.0452426	-0.105526	0.212696	0.268134	0.22318	0.24221	0.132817	-0.00807169	0.146964	0.233855	0.105881	0.116142	0.0155911	0.164131	0.33095	0.311732	0.168081	0.0921033	-0.00789587	0.185996	0.262842	0.458746	0.365369	0.16156	0.0408305	0.239156	0.206478	0.149266
-0.0369179	-0.0074452	0.0623703	0.0378455	0.00116247	0.0498228	0.0771492	0.0332672	0.0198462	-0.0337833	0.0801273	0.0423903	0.0422977	0.0378203	0.0659512	0.00742908	0.116465	0.0737528	0.0706634	0.0481156	0.125647	0.176467	0.148531	0.0422616	0.0581918	0.0750731	0.115881	0.160734	0.162702	0.111993	0.0958185	0.0177603	0.208576	-0.0470804	0.0839838	0.0767987	0.065285	0.199476	0.242371	0.125397	0.0743895	0.131947	0.00804489	0.0303858	0.0665137	0.126158	0.196006	0.206023	0.230548	0.173694
0.120731	0.117331	0.0832385	-0.0399082	-0.0272418	0.000122972	0.00825875	0.150727	0.100173	0.156415	0.159266	0.0950874	0.0125114	0.00299866	-0.20329	-0.0263702	-0.0251273	0.194395	0.102323	0.212899	0.0857773	0.17889	0.167208	0.0315492	0.138679	0.109537	0.38115	-0.131472	0.0724576	0.0280453	0.126965	-0.105839	0.064391	0.0810339	0.193621	-0.0094717	1.36618	0.465622	0.077095	0.104648	0.376062	-0.00544066	0.130693	0.141894	0.24326	0.278105	0.563526	0.706988	0.633205	0.219136
0.418464	0.431277	0.0918801	0.0951615	0.0226137	0.0433751	0.0744115	0.177497	0.178854	0.0571336	-0.158002	0.604222	0.264483	0.21116	0.103697	0.0741928	0.160303	0.256141	0.495037	0.398286	0.152206	0.497734	0.807144	0.330303	0.243784	0.158652	0.193504	0.235577	0.616114	0.705064	0.412291	0.390702	0.750902	0.757997	0.411882	0.302745	0.330234	0.363383	0.526745	1.09064	0.671586	0.509409	0.568227	0.963655	0.508097	0.554819	0.258765	0.46885	0.545037	1.16119
0.0530249	0.020745	0.240692	0.0677596	-0.0063133	0.00900747	0.0824694	0.223798	0.192106	-0.117538	0.177254	0.115674	0.0751585	0.153247	0.12521	0.053295	0.224542	0.165353	0.244075	0.0504416	-2.53526	0.228035	0.167627	0.138336	0.205354	0.113725	0.224476	0.200186	0.280168	0.225095	0.163643	0.197274	0.320271	0.206269	0.30001	0.299479	0.207353	0.322322	0.203244	0.33487	0.234108	0.142083	0.253022	0.397126	0.261473	0.423704	0.270397	0.369053	0.320001	0.1564
0.282123	0.028266	0.158955	-0.00845279	-0.012489	0.019497	-0.11875	-0.0496722	0.191598	0.261662	0.254881	0.309431	0.171444	0.0851068	0.0261177	0.099084	0.0393437	-0.0258991	0.433512	0.252484	0.00585236	0.472007	0.692057	0.0908054	-0.0762466	0.0101568	0.200216	0.00753777	0.319985	0.358294	0.187326	0.215674	0.587008	0.495844	0.0601077	-0.240881	0.0703175	0.149057	0.147513	0.246958	0.232272	-0.0136596	0.485585	0.253428	0.220771	-0.199862	-0.00976661	0.328396	0.0882806	0.215922
0.103062	0.127479	0.0190212	-0.00549134	-0.0537498	-0.000792066	0.0619628	0.00495276	-0.104001	0.114409	0.215456	0.581823	0.339461	0.0437345	0.0301321	0.0395307	0.0982721	0.179933	-0.370085	0.198522	-0.0893871	0.356262	0.937109	0.290687	0.133417	0.0857582	0.179008	0.241198	-0.16546	0.043326	-0.0401917	0.383718	0.712164	0.57887	0.195492	0.170022	0.144777	0.193153	0.224287	0.082878	0.277391	0.0878953	0.586966	1.02407	0.675105	0.105397	0.238003	0.352278	0.291969	0.0981194
0.327613	0.546297	0.423238	0.0704778	0.0318697	0.299743	0.42593	0.435131	0.484226	0.606305	0.40762	0.421671	0.705838	0.375824	0.380806	0.343387	0.593622	0.695114	0.365576	0.559233	0.800615	0.649683	0.846904	0.935246	0.530069	0.724264	0.59871	0.688597	0.591508	0.622235	0.865554	0.731778	0.646417	0.983685	0.924058	1.50237	1.19804	0.839554	0.796939	0.579843	0.498085	0.742217	0.647811	0.71996	0.874374	1.65606	0.518935	0.572684	1.18792	0.729528
0.175543	0.0599942	-0.081728	0.0221503	0.00964399	0.0206554	-0.0427457	0.0467239	0.156427	0.0833257	0.157252	0.141763	0.111618	0.090729	0.126697	0.104985	0.152783	0.0455219	0.169639	0.115766	0.0629417	0.149405	0.196762	0.19728	0.211409	0.167387	0.194806	0.189526	0.168462	0.202569	0.243083	0.0570409	0.247581	0.236827	0.290396	0.288253	0.166517	0.2282	0.25358	0.213922	0.189341	0.0596113	0.0332536	0.268041	0.378117	0.281278	0.293238	0.104495	0.203136	0.263606
0.682467	0.455698	-0.153109	0.291875	0.164729	0.0735771	-0.368849	-0.551206	-0.363969	-0.942898	0.658046	0.914612	0.377506	0.223428	0.219918	0.284767	-0.048735	0.243563	0.0415314	0.3458	-0.468206	0.811428	0.622373	0.395266	0.248665	0.198	-0.0578143	0.00544608	-1.21759	0.710141	0.339955	0.261175	0.276467	0.42379	0.60469	0.202746	0.125643	5.12798	0.133394	0.514297	0.271151	0.506891	-0.191527	0.0871975	0.561203	0.248205	0.124831	0.314112	0.181018	0.307007
0.335453	0.631226	0.980516	1.16125	0.547227	0.230314	0.453775	0.457098	0.28974	0.886311	0.538029	0.32838	0.914086	0.766445	0.807135	-0.0780137	0.591445	0.397791	0.348238	-0.248261	1.16334	0.590467	0.741055	0.735238	0.324974	0.624099	0.720601	0.602189	0.206332	-0.273822	-0.335547	0.146263	0.4963	0.205446	0.556766	0.921388	0.993592	0.584921	0.502207	-0.25628	-0.784866	0.0499608	0.270005	0.621412	0.408072	0.396989	0.885663	0.413927	0.286046	0.685273
0.247452	-0.229588	0.0729003	-0.0874878	-0.0447951	-0.0410249	0.00362135	0.100417	0.308646	0.172789	0.279721	0.230528	0.191079	0.0527874	-0.0223425	0.033518	0.100369	-0.0158707	0.0534959	0.168432	0.074901	0.317603	0.26863	0.180468	0.000304219	0.0569235	0.149383	0.0785467	0.12782	0.410074	0.181298	-0.213241	0.386248	0.250993	-0.0466428	0.0367564	0.187213	0.0421446	0.136583	0.180428	0.256495	0.555418	0.0965431	0.247476	0.285818	0.027323	0.237418	0.33162	0.0233734	0.183572
-0.0889913	-0.015085	0.0455042	0.052418	0.0166162	-0.0340344	0.0392624	-0.20123	-0.22098	0.155576	-0.0370978	0.0461983	0.0114871	0.0371037	0.0522686	0.0128232	0.0286928	0.0574646	-0.162737	-3.77454	-8.59389	0.0472134	0.128757	0.167535	0.029627	0.0359223	0.0138998	0.020333	0.0294599	-8.91208	11.729	0.101438	0.129703	0.20237	0.0641612	0.070479	0.0246958	-3.91821e-05	-0.00213378	0.0122324	-0.116044	0.207778	0.102717	0.201195	0.168968	0.0397625	0.0457685	-0.0117772	0.013147	0.0174007
0.323941	0.25765	0.30894	0.144893	-0.0153474	-0.00526307	0.132157	0.270877	0.125342	0.109492	0.450462	0.172573	0.337719	0.419792	0.122696	0.142866	0.169782	0.505479	0.280336	0.0899123	0.0627248	0.201918	0.116223	0.470853	0.393145	0.290632	0.248145	0.378165	0.426993	0.232617	0.131437	0.563881	0.546442	0.686676	0.925895	0.561748	0.484008	0.365276	0.628104	0.461998	0.101594	0.343456	0.818698	1.27192	1.32353	1.14602	0.598535	0.0735008	0.451619	0.611019
0.118097	0.0237339	0.107451	0.124578	-0.00889171	0.0290855	0.0898782	0.00770779	0.0467296	-0.0645318	0.265514	0.316589	0.0631553	0.108651	0.0906092	0.0576898	0.139926	0.0667438	0.0467487	0.0649651	0.0622439	0.398587	0.54552	0.228366	0.15264	0.137988	0.115928	0.230833	0.018679	0.187502	0.361665	0.417876	0.483364	0.586111	0.308299	0.096306	0.157604	0.105922	0.376901	0.349754	0.24702	0.493026	0.375831	0.577561	0.426757	0.281787	0.0717569	0.129749	0.292777	0.6734
-0.042392	-0.0443437	-0.0377299	-0.0475467	-0.0497448	-0.0596921	-0.0682706	-0.0734559	-0.0397404	-0.0422952	-0.0722267	-0.0336876	-0.0250213	-0.00710303	-0.0550949	-0.0713012	-0.108027	-0.0866654	-0.0233587	-0.0870756	-0.0711151	-0.0435602	-0.0221479	-0.00192944	-0.0434495	-0.0756521	-0.0748235	-0.0914233	-0.0276091	-0.1105	-0.101587	-0.0206412	0.0256697	-0.00399079	0.00156375	-0.0792682	-0.0409544	-0.194608	-0.05213	-0.0572363	-0.0957828	-0.184588	0.0426598	0.0076877	-0.0110834	-0.0228989	-0.0252768	-0.133919	-0.101289	-0.0268183
[truncated: 2 more columns]

## Sheet: SZ
-0.019631	-0.111841	-0.0623612	0.0181403	-0.0353369	-0.0232108	-0.0120321	-0.0199543	0.00170089	0.0324294	-0.114355	-0.077499	-0.138932	0.0538964	-0.0174023	-0.0569552	-0.02063	-0.0115083	-0.0333313	-0.0743785	-0.137499	-0.122816	-0.20414	-0.0593442	0.00534898	-0.0395126	-0.0539797	-0.026744	-0.0212722	-0.102295	-0.17538	-0.146109	-0.0603987	-0.0720141	0.0197175	0.0260276	-0.0654353	0.26559	0.0289953	-0.0719809	-0.0452637	-0.144482	-0.0310793	-0.130938	-0.0211812	0.0233955	0.0244914	0.222102	0.438297	0.0334203
0.014323	0.0939444	0.0688612	-0.036505	0.0026639	0.00432543	-0.0116785	-0.0705312	-0.00197053	0.019588	0.0454529	-0.0330987	0.0242907	-0.0605731	-0.0368711	0.0228444	0.00955979	0.0833905	-0.0225365	-0.101846	0.0509705	-0.0180783	-0.0918386	-0.168592	-0.0716624	0.0160989	0.021349	0.0273436	0.00709275	-0.0483046	-0.0668801	-0.0609523	-0.109209	-0.106097	0.0206094	-0.0866468	0.0126755	0.00179732	0.0081065	-0.40445	-0.136405	-0.0776841	-0.113052	0.0325596	0.000807098	-0.176513	-0.0400919	0.0333115	-0.021183	-0.190565
0.241375	0.222031	0.236263	0.0980298	0.0537506	0.0427371	0.110596	0.0992147	0.323082	-0.00602587	0.136741	0.0988361	0.237493	0.119061	0.107029	0.0475375	0.0509973	0.125177	0.108273	0.221535	-0.151919	0.104188	0.0234463	0.125077	0.187212	0.0972003	0.0881498	0.0943842	0.0542066	0.0711385	-0.0419096	-4.0877	0.073934	0.0570785	0.205037	0.167755	0.068605	-0.0365421	0.15238	0.0436613	0.0419169	0.0953073	-6.45913	0.0619563	0.15102	0.106224	0.122099	-0.0333827	-0.0443955	0.113286
0.925903	0	0.135511	0.00028211	-0.109556	-0.303244	0.100238	0.212821	0.419072	0.535896	0.260258	-0.274313	-0.0258438	0.0214231	-0.0705117	-0.14054	-0.139115	-0.296561	-0.0875934	-0.144209	-11.2304	-0.413093	-0.449544	-0.113454	-0.0884574	-0.0434568	-0.0845585	-0.383879	-0.327526	-0.252553	0	-0.242724	-0.370385	-0.17612	-0.0325224	-0.0254939	-0.083652	-0.0347391	-0.350582	-0.25068	-0.153611	0	-0.357646	-0.227196	0.0336938	-0.00669939	-0.0812241	-0.112397	0.0237696	-0.164529
-0.0958105	-0.0595486	-0.0813563	-0.00697895	-0.0122079	0.00269948	-0.00130549	-0.105443	-0.0647929	-0.0324766	-0.0925839	0.0309279	-0.0121242	-0.0585868	-0.00929036	-0.00992207	-0.0323075	-0.0403342	-0.115252	0.0362925	0.00324631	-0.0336381	0.0990867	0.00162017	-0.0484597	-0.0126847	-0.0316887	-0.0141117	-0.0626658	-0.0109284	0.0511241	-0.00225811	0.123526	0.140777	-0.0743071	-0.100899	-0.0369947	-0.0412879	-0.0732224	-0.0232827	0.0733053	0.0915214	0.0953843	0.16839	0.113887	-0.0979737	-0.118765	-0.0485632	-0.104805	-0.0669453
0.198414	0.245922	0.0815462	0.0524162	0.0528053	0.00802675	0.0331854	0.074972	0.104849	-0.117328	0.168804	0.202538	0.119474	0.0558517	0.0823697	0.0689324	0.0314017	0.0135582	0.105529	0.180674	-0.210098	0.0658276	0.158335	0.115455	0.0866332	0.0759518	0.0378616	0.0494774	-0.00476506	0.351986	0.188775	0.00565223	0.112346	0.125691	0.101291	0.10629	0.0700547	0.0307321	0.010837	0.119855	0.148156	0.082993	0.10952	0.0722477	0.116738	-0.0268508	0.0372768	-0.00440832	0.0479765	0.169516
-0.00252393	-0.0150621	0.0621056	0.053058	-0.00931242	0.0502233	0.0524398	0.038023	0.0986301	0.0324069	0.0146928	0.129917	0.0431344	0.0162112	0.0448972	0.0402217	0.0823367	0.0703912	0.0622984	0.0219489	-0.0235538	0.11801	0.305346	0.240905	0.100776	0.0712364	0.0753631	0.0239577	0.0643576	0.116644	0.0712157	0.0722412	0.192807	0.274748	0.204508	0.0642779	0.078113	0.162188	0.0841366	0.125967	0.12065	0.157001	0.181393	0.162584	0.240894	-0.133866	0.0157555	0.128927	0.185237	0.176161
-0.239424	0.038322	0.0240463	-0.019542	-0.00632257	0.0132395	0.0150023	0.0912846	0.0915068	0.111368	0.0697274	0.0570219	0.0370769	0.0975494	0.0118776	0.0558869	0.0146259	0.0478925	0.0467299	0.0933633	-0.729292	0.0541032	0.011853	0.0604536	0.0529621	0.0813275	0.0849541	0.10165	0.0756366	0.13187	-1.24586	0.0438663	-0.017687	0.0112784	0.117328	0.161124	0.129747	0.136733	0.0557954	0.0161392	0.0552717	11.3042	0.0167246	0.0604095	0.116873	0.153784	0.162044	0.158426	0.0759176	0.0881491
-0.0345123	0.261187	0.0783826	-0.0759941	-0.151016	-0.0264252	-0.105421	-0.0384629	0.142317	0.107437	0.0505071	0.142227	0.144729	-0.0192449	-0.0425974	-0.242739	0.0044575	0.011896	0.048863	0.00624752	0.121101	-0.00277426	0.00402379	0.0784005	-0.0203774	0.0399095	0.0417831	-0.0116879	0.0364665	-0.0163644	0.0317579	-0.0755994	0.0202071	0.0386246	-0.0415861	-0.0749876	-0.00744623	-0.00753745	-0.0282331	-0.00424283	-0.0954503	-0.0336133	0.035745	0.00397636	0.0215896	-0.0978021	0.0451519	-0.0102812	-0.0596536	-0.0220537
0.0936488	0.0988915	0.0243098	-0.0554396	-0.0464063	0.0186072	-0.030218	-0.0708237	-0.0174766	-0.0640242	0.107757	0.125384	0.183694	-0.0311274	-0.0195149	-0.0146152	0.0213558	-0.0844479	0.0161692	0.197981	0.067992	0.209514	0.339131	-0.056313	-0.052909	-0.0367609	-0.0405945	-0.0685625	-0.0632817	0.158123	0.254089	0.219273	0.347298	0.363849	-0.0825045	-0.104109	-0.0984364	-0.124075	-0.191991	0.142389	0.119438	0.366518	0.306309	0.384039	0.275187	-0.0924083	0.150016	-0.0508168	-0.407512	0.0494667
-0.0031689	0.378613	0.370832	0.0177897	0.065788	0.0558676	0.0808936	0.128969	0.0878691	0.0824562	-0.0309163	-0.434239	0.387865	0.0295149	0.0193454	0.0122263	0.0264372	0.0630914	0.084194	0.0467576	0.116654	-0.0665658	-0.759933	0.0105467	0.0526732	0.142818	0.0413171	0.0488985	0.176714	0.196362	0.147636	0.0539333	-0.165705	0.0311464	-0.00984168	0.145738	-0.00205569	0.0925666	-0.0156451	0.117131	0.133528	0.12675	0.0681741	0.0486437	-0.0312109	0.156427	0.0344675	-0.027601	0.0131869	-0.0516521
0.0577715	-0.0448848	0.104575	-0.0109011	0.0255415	-0.00216938	0.0305572	0.0717621	0.0334683	-0.0902513	0.0419886	0.0189932	0.0764392	0.0791701	0.0733902	0.0473941	0.0847822	0.0507636	0.113943	0.0484116	0.0651489	0.0792859	0.105701	0.0884479	0.118243	0.0785657	0.0755115	0.127611	-0.0298288	-0.135066	-0.0378865	0.0113161	0.0412038	0.156238	0.110251	0.0795259	0.0643778	-0.00388514	0.0654675	0.0251343	-0.0158694	-0.122304	0.201652	0.0773403	0.178504	0.108239	-0.0332803	-0.0316525	0.158879	0.0253567
-0.0465787	0.0306308	0.00442609	-0.0188011	0.0425907	0.0396988	0.0609663	0.0238507	-0.029702	-0.0364569	-0.103896	0.0136378	0.0832864	0.0176665	0.0135341	0.0117355	0.0640862	0.0998138	0.0444741	-0.0544466	0.122455	-0.0569569	0.00922732	0.110581	0.0569217	0.0338191	-0.0461821	0.0603197	0.111503	0.0469303	0.0991562	0.0191374	-0.0108394	0.0348998	0.0659689	0.120275	0.0486493	0.0844217	0.115506	0.0856576	0.116337	0.0859548	0.127917	0.0544406	0.0804128	0.194857	0.0624652	0.07602	0.133071	0.126656
0.00609029	0.116713	0.160474	0.0179203	0.0116194	0.0206085	0.0207342	0.00741848	0.00738448	0.0579285	0.0712287	0.0902986	0.118573	0.0653514	-0.000455723	-0.0249916	0.00512969	-0.00520387	0.00549002	0.0874799	0.124401	0.116124	0.151501	0.108895	0.0239014	-0.03817	-0.0181206	0.0056369	0.00115411	0.0570027	0.0762543	0.0373706	-0.00270968	0.062164	0.188919	0.0954131	-0.0184578	-0.0182786	0.0173161	0.0321801	0.0399474	0.199389	-0.117622	-0.0585696	0.131686	0.0381912	0.0752347	0.0462212	0.0116878	-0.0301026
0.121645	0.144264	0.0898424	-0.00619226	0.0385786	0.0646758	0.0850116	0.223878	0.123833	2.84679	0.173155	0.102216	0.173956	0.0533464	0.113586	0.0812187	0.105992	0.199074	0.159087	0.129269	14.1955	0.0299355	0.0583956	0.148755	0.146259	0.175137	0.138869	0.21858	0.114616	0.025475	-5.79643	0.112702	0.102273	0.367866	0.203875	0.21457	0.185593	0.207146	0.247182	0.186561	0.248069	-8.04627	0.238632	0.241773	0.259991	0.21886	0.254982	0.213971	0.240864	0.17342
-0.31893	-0.187666	-0.107309	0.0350163	0.101666	0.0788104	0.0906222	-0.102252	-0.304173	-0.159424	-0.242518	-0.0553626	-0.151663	0.0268243	0.172722	-0.0389482	-0.0196281	-0.19402	0.086812	-0.412286	-0.207554	-0.379034	-0.271074	-0.175423	-0.0830298	0.0483785	0.0645862	0.0216133	-0.171055	-0.278909	-0.260018	-0.387406	-0.524431	-0.276423	-0.398641	0.91834	1.4511	0.613602	-0.193738	-0.402176	-0.207479	-0.167548	-0.427889	-0.394903	-0.295785	0.462487	0.189253	-0.250624	0.454207	-0.232616
-0.110797	-0.0631323	-0.207392	-0.246583	-0.142659	-0.0755885	-0.10158	-0.135167	0.0103213	-0.0832334	-0.193163	-0.158085	0.0793933	-0.207633	-0.219691	-0.109717	-0.0288992	-0.0928862	-0.0515049	0.0523561	-0.0617681	-0.23057	-0.0122339	-0.0182858	-0.0800982	-0.230685	-0.122998	-0.0133826	-0.148743	0.165513	-0.0199084	-0.140823	-0.091737	-0.0597983	-0.0263332	-0.031507	-0.0607562	0.0203989	0.0344447	0.208399	0.0888323	0.0305087	0.0563255	-0.0353871	-0.00806766	-0.0805438	-0.0299672	-0.117452	0.00696985	0.335035
-0.0376423	-0.00316028	0.198048	0.157305	0.00613473	-0.0108521	-0.0170319	0.041713	0.037462	-0.101936	0.0268619	-0.0529038	0.0147444	0.223079	0.135535	0.108197	0.108829	0.126845	0.0968538	-0.0441934	-0.0169997	-0.0200072	-0.0769096	0.0359273	0.146767	0.233295	0.216947	0.213393	0.12833	-0.0850358	-0.0616875	0.0432072	-0.0272726	-0.0914307	0.136652	0.283763	0.277544	0.279655	0.166783	0.03271	-0.0189761	0.0216101	0.116197	0.0386808	0.0413766	0.172061	0.274647	0.22255	0.143516	0.0874588
0.00244383	0.0445283	0.0560257	0.0514717	0.0512206	0.0401483	0.0485591	0.081652	0.0924377	0.0471156	0.0269317	0.0256772	-0.0221055	0.0783044	0.108058	0.0558352	0.070472	0.113426	0.0840298	0.0863522	0.0245146	0.101556	0.0531643	0.0415216	0.039548	0.0853814	0.1148	0.10221	0.105823	0.149095	0.02582	0.0219829	0.0787948	0.0649841	0.0189422	0.0357799	0.0917079	0.101786	0.0724721	-0.0143206	-0.0710347	-0.0364258	0.0368986	0.0837266	0.0290525	0.0207898	0.038739	0.104783	0.0622661	-0.0296203
0.0748275	-0.00326547	-0.157165	-0.00712202	-0.00448147	0.0179336	0.038749	-0.177408	-0.168707	0.0410388	0.0910737	-0.0314155	-0.0254053	0.0435562	0.0227835	0.0393388	0.0381542	-0.0262819	-0.0449152	0.117492	0.000649105	-0.0952468	-0.12204	0.104061	0.088869	0.0175895	0.0496506	0.0446689	0.0679891	0.118401	0.119357	-0.0761686	-0.252891	-0.238998	0.0985041	0.00674526	0.0369563	-0.00986021	0.0769379	0.103343	-0.0154851	0.0876628	-0.217642	-0.138093	0.0419859	0.0643013	0.0352095	0.0348445	0.0433644	0.134972
0.188706	0.245634	0.112583	-0.0375146	-0.0159462	-0.00726585	0.00817441	-0.0158822	-0.100382	-0.171838	0.193964	0.243653	0.325059	-0.00921982	-0.0541358	0.007705	0.042874	0.0529008	0.0388455	0.0472078	-0.11589	0.17655	0.227889	0.12114	0.0240344	0.103543	0.0516541	0.037201	0.0390664	0.194886	0.0331338	0.198964	0.120737	0.302106	0.375733	0.0335087	-0.00113205	0.0194846	0.0594436	0.168737	0.293066	0.143147	0.211254	0.201005	0.374571	-0.0146284	-0.061395	-0.0554595	0.128626	0.217619
0.060383	0.0313707	0.0384452	0.0458932	0.0326134	0.0484389	0.0517724	0.0627978	0.0520882	0.0621029	0.0495643	0.0697387	0.0457836	0.0378588	0.0382759	0.0362811	0.0173027	0.055039	0.0695776	0.109831	0.0159586	0.0825676	0.0989605	0.0890887	0.0645556	0.0325513	0.0384182	0.023584	0.0488062	0.14374	0.133106	0.041099	0.0979916	0.142151	0.103101	0.0804822	0.0292925	0.0467577	0.0887848	0.165645	0.150287	0.126536	0.106055	0.215224	0.236859	0.128917	0.0938462	0.112406	0.105484	0.253956
0.108401	0.0989502	0.139597	-0.103187	0.0872979	-0.0437082	0.0670272	0.117234	0.158872	0.108873	0.160155	0.0715051	0.100082	0.0749889	0.143888	0.0877309	0.110965	0.150657	0.0942366	0.166782	0.142717	0.158923	0.123899	0.119656	0.0786489	0.0836022	0.135588	0.109642	0.148435	0.103161	0.147072	0.369808	0.195476	0.129572	0.135931	0.16174	0.11587	0.285646	0.116103	0.166535	0.0728756	0.270286	0.0469607	0.0764075	0.238943	0.169382	0.0408825	0.117815	0.521057	0.27906
-0.240973	-0.12955	-0.152665	-0.0890765	-0.0137503	-0.0458541	-0.110266	-8.87907e-05	-0.127152	-0.328245	-0.0955469	-0.048724	-0.168968	-0.0277552	-0.133717	-0.0964692	-0.107697	-0.0253249	-0.0169954	-0.117794	-0.412293	0.0705859	0.0635411	-0.0905545	-0.130108	-0.099302	-0.0211815	-0.0783534	-0.0523149	0.0752275	-0.0903601	0.00257185	-0.0223199	0.086916	-0.148084	-0.159647	-0.17291	-0.161505	-0.0787025	0.12898	-0.0329884	-0.13317	0.0408248	0.0747489	0.0125184	-0.0816761	0.0192643	0.0316825	-0.0294839	0.147185
-0.12491	-0.129477	-0.150424	-0.0963647	-0.12477	-0.129969	-0.096217	-0.141709	-0.123235	0.0110471	-0.0183508	-0.00390705	-0.147322	-0.168578	-0.137763	-0.158922	-0.185945	-0.0460616	-0.0402727	0.0655192	0.119228	0.140708	0.0519318	-0.218105	-0.141012	-0.0855867	-0.133148	-0.184437	0.0556909	0.0732335	0.13296	0.169979	0.160616	0.0779678	-0.127157	-0.0920772	-0.121872	-0.247172	0.0219546	0.10515	0.137804	0.0970042	0.158374	0.310099	0.0406109	-0.105238	-0.1122	-0.142167	-0.024792	0.128782
-0.0265983	0.25445	0.350858	-0.0576559	-0.0908583	-0.0211701	-0.00632657	-5.41524	-1.70483	-0.039574	-0.000468097	0.0636054	0.435937	0.0901664	-0.0528605	-0.00774146	0.0238323	0.0940277	6.39862	0.112739	-0.065009	0.0549164	0.281433	0.244901	0.0921164	0.0305447	0.0505985	0.116784	0.208442	0.206691	0.0403068	0.088735	-0.0101047	0.798825	0.312876	0.18014	0.161637	0.15661	0.29339	0.546741	0.148452	-7.84837	0.220128	0.722317	0.686318	0.247781	0.287061	0.186958	0.216768	0.493279
0.11915	0.167375	0.0894273	0.138368	0.145975	0.0339845	0.0365152	0.105333	0.0961608	0.105629	0.108533	0.0711694	0.137927	0.0659158	0.17368	0.107098	-0.00195627	0.0890028	0.133579	0.133405	0.0536188	-0.0613961	-0.189547	0.00837733	0.0753563	0.108567	-0.0728823	0.0359647	0.0817108	-0.0649563	-0.0571382	-0.117788	-0.0478753	-0.118379	0.0245541	0.11114	0.0381247	-0.142931	0.0607101	-0.0896287	0.000129137	-0.011077	-0.163016	-0.0934916	-0.104019	0.284024	-0.0416179	-0.149155	0.0146194	0.0563117
-0.0613739	-0.205859	-0.155225	0.028099	-0.041006	-0.019869	-0.0388195	-0.0334347	-0.03814	0.0202618	-0.0975735	-0.197989	-0.20629	-0.0032329	-5.91302	0.0494234	-0.00338621	-0.0567877	-0.0583574	-0.0324864	-0.0863895	-0.222941	-0.192524	-0.184981	-1.05746	0.0409315	0.10689	-0.00600753	-0.0308778	-0.177551	-0.148449	-0.204557	-0.141003	-0.0977969	-0.0779948	0.129607	0.0794469	0.0323756	0.0544798	0.0833867	-0.122446	-0.276524	-0.187912	-0.110622	-0.0590172	0.0140746	0.156863	0.037147	0.134687	0.119889
0.0235067	0.106277	0.0389108	0.00117337	-0.00754575	0.0163045	8.18826e-05	0.0338304	0.0981281	0.0450441	-0.00203708	0.083981	0.0830749	0.0717309	-1.10043	0.0402617	0.0225499	0.0553609	0.168895	0.0823926	0.0503721	0.0578445	0.166573	0.147731	2.46139	2.5903	0.0817923	0.056889	0.110701	0.235687	0.111313	0.11447	0.104566	0.171068	0.0741844	-0.519322	0.106622	0.0832041	0.0344151	0.11384	0.0872687	0.0849997	0.188662	0.163064	0.170213	0.113903	0.106555	0.227857	0.113371	0.129141
0.0338118	0.0588692	0.0459603	0.0357196	0.0318395	-0.015943	0.0408782	0.0734338	0.0295615	0.0266371	0.0211542	0.0826113	0.0553869	0.0359518	0.0461792	-0.00679354	-0.0380412	0.0406066	0.0806859	0.00309659	0.0453468	0.0840224	0.0948436	0.0693472	0.0419758	0.00678981	-0.0170261	0.0109506	0.125444	0.0603328	0.0538121	0.122632	0.130181	0.0987874	0.0734756	0.0855636	0.0366553	0.0507633	0.0982409	0.0984483	0.110727	0.152227	0.134353	0.124366	0.0987533	0.145677	0.0802642	0.169863	0.114099	0.129278
0.307385	0.27186	0.272672	0.0334924	0.0198014	-0.0219725	0.432339	0.563827	0.406546	0.273438	0.017216	0.255794	0.202302	0.0378532	0.0949833	-0.0727828	0.168928	0.261054	0.0460266	0.117684	0	-0.0154552	-0.0251157	-0.138934	0.118443	0.216902	0.157679	-0.123873	-0.351294	0.0175461	-0.172968	0.134079	-0.0651148	-0.110258	-0.127392	0.0333324	-0.389762	0.341302	-0.131841	-0.144636	-0.0656712	0.045002	0.176927	-0.0525537	-0.0848658	-0.0847674	0.0637703	0.411666	0.233365	-0.0447118
-0.0436988	-0.0684124	-0.0984638	0.0488255	0.0327246	0.0201208	0.0738127	0.0108177	-0.0496989	0.012908	-0.101471	-0.0544922	-0.0776787	0.0657592	0.0513445	0.0775877	0.033812	-0.00637599	-0.0416447	-0.0714015	-0.00828456	-0.102058	-0.00319535	0.0185799	0.0888026	0.0518911	0.0192372	0.0275749	-0.0904184	-0.109283	-0.0235662	0.0569721	-0.0664199	0.0203633	0.110503	0.128534	0.070389	-0.0235825	-0.0415006	-0.040012	-0.0387097	0.071483	-0.0762563	-0.0504058	0.0330732	0.144441	0.00351684	-0.0369819	-0.0416175	-0.0756857
0.0517248	0.000889871	0.0802061	0.123618	0.120803	0.0619402	0.0436229	0.154343	0.0378604	0.00986073	0.0266153	0.0613898	0.0822688	0.148471	0.038862	0.131245	0.0390423	0.0300167	0.162461	0.0023804	0.135182	0.0390463	0.171657	0.114691	0.0482286	-0.0214391	0.042055	0.062918	0.110677	0.0991417	0.112083	0.0243457	0.116607	0.151977	0.0213943	-0.0482161	0.014691	-0.0297371	-0.0070664	0.127166	0.127658	0.0907759	0.0280461	0.0634366	0.101761	0.0279436	-0.0229061	-0.0395239	-0.0376289	0.0968034
0.0427642	3.67595	10.8523	0.095916	0.155328	0.384597	0.691953	0.386662	0.130961	0.109513	0.103067	0.213836	4.77806	0.113194	0.16308	0.224711	0.326194	0.499726	0.189001	0.129462	0.256413	0.27162	0.455498	0.220049	0.170591	0.259936	0.450587	0.137934	0.130727	0.11347	0.314457	0.42376	0.495996	0.546715	0.230194	-0.0605112	0.184371	0.224003	0.241295	0.295317	0.0780797	0.137149	0.57584	0.586445	0.508083	0.116136	0.254694	0.812521	0.32106	0.163589
-0.149838	-0.109734	0.0216364	-0.16706	-0.203952	-0.0451355	-0.052376	0.180249	0.207237	-0.368444	-0.164311	-0.1911	-0.176864	-0.17837	0.0565572	-0.0352128	-0.0798632	-0.0928084	-0.193358	-0.28976	-0.295366	-0.266946	-0.179969	-0.143074	-0.0249637	0.0070732	-0.0952014	-0.110659	-0.26021	-0.143236	-0.11702	-0.252968	-0.297849	-0.229012	-0.227234	-0.108117	-0.0964946	-0.139837	-0.361977	-0.18295	-0.0394328	-0.568649	-0.257033	-0.27818	-0.223126	-0.36029	-0.149162	-0.0700931	-0.181676	-0.240103
0.16232	0.108735	0.00909928	0.0289122	0.0335049	0.0295498	0.0993931	0.0731406	0.199152	0.105943	0.0573173	0.108758	0.0279655	-0.00576901	0.108177	0.0431774	0.0668841	0.110494	0.0281712	0.179696	-0.0313608	0.0549409	0.0451945	0.0294312	0.0401262	0.154915	0.105822	0.0485294	0.0635743	0.0557487	0	-0.0119523	-0.0105449	-0.0205323	0.0145745	0.110303	0.121746	0.124093	0.0691795	0.00786137	0.0181543	0.00104915	-0.0999474	-2.09737	0.0390803	0.0559864	0.171372	0.173153	0.0892121	0.110017
0.201081	-0.197806	-0.319445	0.0390476	-0.0183706	-0.0188925	0.176709	0.319575	0.232948	0.232835	0.205729	0.00612218	-0.171277	0.0454857	0.0462868	0.105531	0.00712616	0.227792	0.191961	0.0785162	0.120738	-0.126272	-0.107423	0.00691553	0.124792	0.176083	0.129164	0.0621619	0.124334	-0.118511	-0.089335	-0.138431	-0.0377444	0.00963129	0.172289	0.103816	0.196193	0.145666	0.102929	0.0287996	0.00330652	-0.078573	-0.0305672	-0.0479715	0.065331	0.180157	0.282871	0.274603	0.179365	-0.00111961
-0.00745858	0.00284765	0.0846451	0.0182248	-0.0463886	-0.0832035	-0.138105	0.005661	-0.0600393	-0.0165501	-0.00469704	0.196638	0.063115	0.0837227	0.0890837	0.0138273	-0.0276679	-0.0130603	0.033035	0.0612078	0.0357296	0.132435	0.211919	0.0521656	0.145292	0.0574433	-0.0340421	0.0223062	0.0192453	0.0621049	0.119256	0.0209507	0.247457	0.126562	0.182796	0.138093	0.0926678	-0.0271607	0.0622274	0.10701	0.156203	0.0462752	0.136518	0.228121	0.215532	0.23829	0.261828	0.0567062	0.111043	0.148384
0.0267777	-0.00158449	-0.0129689	-0.0173535	-0.0156727	-0.00835099	-0.0195737	0.0450511	0.0289575	0.0160116	0.0120842	-0.018659	0.0117819	-0.0148529	-0.00829571	0.00290882	0.0105668	-0.01627	0.0615118	-0.0133005	0.0359816	-0.0820875	-0.132793	-0.00298767	0.0180773	0.0272502	0.0263431	-0.00471383	0.00932598	-0.0673528	0.0121784	-0.0520055	-0.081858	0.107102	0.0529268	-0.137522	-0.0109178	0.0161197	0.0490175	-0.014637	-0.144202	-0.051149	-0.0864612	0.191913	0.111998	-0.0116346	-0.0132176	-0.0256546	0.0840197	0.0233077
-0.180871	-0.315295	-0.398968	0.0107385	-0.07637	-0.0423211	-0.165532	-0.0332126	0.29428	0.0247252	0.00729411	-0.0889797	-0.193751	0.32439	0.255423	-0.0114236	-0.071624	-0.129988	0.0365989	-0.0190745	-0.123569	-0.0226408	0.0446702	0.165215	0.146725	0.0410121	-0.0490129	-0.0865366	-0.0551719	-0.100557	-0.0657047	0.187699	0.0111527	0.177212	0.309781	0.33505	0.17223	0.0720816	0.0172109	0.0546655	0.00989351	0.11507	0.203473	0.197748	0.367334	0.225591	0.145825	-0.124293	0.0454688	0.0853024
0.0313836	0.123293	-0.141059	0.117867	0.0991583	-0.0130072	0.0358141	-0.0568195	0.0791094	0.182813	0.125336	0.138603	0.0111365	0.128808	0.208211	0.100646	0.0758206	0.0167778	-0.00170071	0.0681986	0.192798	0.128866	0.253716	0.179716	0.199507	0.103558	0.0215234	-0.0300637	0.0934815	0.070633	0.182012	0.0411847	0.049252	-0.0500633	0.230334	0.519157	0.193904	0.0577824	-0.0644999	0.0516421	0.0183172	0.153752	0.227418	-0.183585	-0.0533167	0.0383461	0.361335	0.169527	-0.0391474	-0.0484285
-0.0483015	-0.154501	-0.0870448	0.0908337	0.0504069	0.0239179	-0.0204511	0.032661	0.0693768	0.0156952	0.0146525	0.05975	-0.0352467	0.143267	0.0988234	0.0531586	0.0630823	0.0670507	0.112346	0.0925075	-0.0529115	0.118497	0.226581	0.162058	0.146606	0.0545254	0.102771	0.151743	0.0876206	0.219737	0	0.126416	0.086941	0.207309	0.124427	0.101678	0.0989923	0.0432441	0.104542	0.126014	0	0.0422253	0.134974	0.146228	0.172735	0.127867	0.135959	0.114215	0.0861548	0.16511
0.15431	0.165178	0.12022	0.116104	0.102965	0.120711	0.105371	0.142622	0.203635	0.261785	0.145801	0.159658	0.144476	0.0863326	0.141096	0.0607092	0.149385	0.0917091	0.18666	0.219928	0.276486	0.094074	0.147067	0.109421	0.161581	0.0900328	0.122118	0.126062	0.159773	0.133379	0.076507	0.10209	0.085434	0.069841	0.125724	0.0550954	0.0831228	0.151126	0.124827	0.197553	0.094967	0.0901578	0.1609	0.116095	0.150184	0.0790473	0.0745966	0.136304	0.1272	0.260494
0.0482897	0.111542	-0.107506	0.00896097	0.129307	0.0023137	0.0774708	0.0935515	0.335567	0.216584	0.205762	0.204857	-0.0441229	-0.0513311	0.112351	0.14508	0.0824094	0.251909	0.19341	0.293916	0.28784	0.185661	0.136737	0.0155891	0.0873238	0.0177041	0.0856376	0.172374	0.296225	0.18781	0.413038	0.212898	0.129722	0.161938	0.135571	0.0525698	0.00958417	0.116541	0.0517271	0.431191	0.272328	0.306311	0.124326	0.172112	0.255719	0.186094	0.139205	0.157804	0.182444	0.169145
0.105655	0.122827	0.101716	0.247338	0.152082	0.143317	0.10686	0.203267	0.156894	0.094433	0.0949786	0.0546276	0.139386	0.2914	0.389647	0.16458	0.112768	0.131025	0.106532	0.081877	0.116824	-0.0257065	0.0637011	0.304031	0.354197	0.314183	0.242569	0.121206	0.178549	0.188923	0.133273	0.0129767	0.0446479	0.0811319	0.236261	0.212164	0.446678	0.219614	0.212275	0.187566	0.188823	0.0562582	0.0258273	0.215211	0.113718	0.224922	0.189108	0.498676	0.288009	0.142342
0.0269854	0.103037	0.068691	-0.0467362	-4.59499	-0.0624121	0.00935237	0.415949	0.151221	0.0510351	0.116154	0.0965564	0.184222	0.0533461	-1.8833	0.0249973	0.0200867	0.329682	0.313125	0.0812266	0.0976635	0.135265	0.0890112	0.196985	-0.00944827	0.136994	0.301396	0.388841	0.353978	0.239821	0.21373	0.346488	0.0969637	0.107946	0.0803933	0.162705	0.299299	0.394149	0.278172	0.418596	0.141676	0.13013	0.147433	0.0989153	0.207582	0.116857	0.440847	0.309791	0.256134	0.516452
0.019685	0.0145873	0.0212626	0.0560957	0.020059	0.0548566	0.0430795	0.140316	0.167321	0.120703	0.0184225	0.0561344	-0.0146293	0.0301793	0.132687	0.0904815	0.205482	0.123041	0.199199	0.0719446	0.101759	0.0561604	0.029414	0.014576	0.0967836	0.134008	0.193537	0.196044	0.193439	0.0997488	0.00466001	0.152079	0.0163576	0.0411385	0.0295653	0.173815	0.141753	0.267678	0.248191	0.200375	-0.0320325	-0.0183131	-0.0171354	0.0825141	-0.00406413	0.0950352	0.183407	0.171859	0.267593	0.232356
-0.00657996	0.15051	0.138	0.0779229	0.094004	0.0716646	0.049371	0.11772	0.174862	0.10744	0.024592	0.0268541	0.156587	0.118771	0.0911221	0.143196	0.118163	0.051398	0.132637	0.0684665	0.0260755	0.0621877	0.130399	0.155977	0.0631724	0.0730308	0.142638	0.0220634	0.0578089	0.0986603	0.107323	0.129602	0.0798638	0.156215	0.187807	0.0375647	0.144517	0.185912	0.00808697	-0.00504377	0.0239049	0.0984193	0.262059	0.259508	0.257117	0.0140447	0.0222	0.136763	0.0552188	0.0219455
-0.0316763	-0.00590825	-0.007925	-0.026488	-0.0419621	-0.0408467	-0.0427539	-0.0025683	0.0884272	-0.0193554	-0.0419093	0.00287554	-0.0137043	-0.0404618	-0.0315682	-0.0447798	-0.0158886	-0.0129604	-0.0158993	0.0519858	-0.0974376	0.0811971	0.0749675	-0.0644279	-0.020095	-0.0273923	-0.0184581	-0.00374784	-0.00583236	0.157137	0.169734	0.102425	0.160835	0.117768	-0.146413	-0.00617137	-0.04913	-0.0337275	0.00536411	0.113783	0.112691	0.10421	0.180735	0.109416	0.00880497	0.0621676	-0.00456903	-0.0268623	-0.00822458	0.0746695
-0.0525516	-0.118462	-0.114851	-0.109114	-0.0517051	-0.118414	-0.124649	-0.314874	-0.0877367	-0.268382	-0.0801817	-6.98818	-0.00212357	-0.0995219	-0.0885304	-0.159824	-0.183546	-0.249333	-0.0448546	-0.139095	-0.122796	-7.74728	-8.50305	0.033133	-0.0765788	-0.174537	-0.0909334	-0.119315	0.0362279	-0.0126838	-0.103604	0.0706687	-6.33846	0.146801	-0.000441172	-0.240304	-0.264075	-0.227527	0.0141931	-0.0118983	-0.108976	0.0184835	0.0940778	0.135133	0.11168	0.0580229	-0.251083	-0.0573283	-0.0917714	-0.0280098
-0.0186086	-0.00309621	0.0218069	0.0163507	0.0170315	0.0215191	0.0294934	0.0463142	0.0115026	-0.0129428	0.018252	0.0102669	0.021898	-0.00614214	0.0202669	0.0109358	0.0481233	0.10721	0.0220824	0.0487914	0.0663035	0.0658999	0.0815532	0.0170538	0.00186403	0.0126901	0.0184278	0.111754	0.0901883	0.0210629	0.0621794	0.17718	0.0340304	0.0336901	-0.0267013	0.0072373	-0.00435555	0.0235091	0.0965159	0.0547455	20.9925	0.0475253	0.104371	0.0888586	-0.0222249	-0.01743	0.0367524	0.0411873	0.0155402	0.0671363
-0.00378168	-0.0404151	0.0341824	-0.0116891	-0.0340163	-0.0208523	-0.0130172	0.0415356	-0.0756805	-0.0031881	-0.0223775	0.0302495	-0.0172682	0.0417157	0.00977916	-0.0964507	0.0484826	-0.0442149	-0.0495641	0.0248993	-0.00459756	-0.102014	-0.158371	-0.0565261	0.0549473	-0.0241455	-0.0320454	0.00782988	-0.0486218	-0.0200116	0.00873992	-0.0750321	0.0384865	0.0249386	0.0641489	0.170273	-0.0807048	0.0314287	0.0181093	0.122931	0.0646893	-0.0284194	0.0201601	-0.0121195	0.0438778	0.0652126	-0.223126	-0.0571289	0.0605169	0.142722
0.00602588	0.128614	0.321201	0.16452	0.186982	0.0760676	-0.00622219	0.32318	0.265635	0.209465	-0.0100459	-0.0737552	0.161746	0.0923669	0.182082	0.115165	0.0928353	0.335728	0.281296	0.185611	0.170199	-0.0480915	0.0933071	0.130273	0.168069	0.105756	0.165123	0.213725	0.173785	0.0988442	0.129778	0.121282	0.0348904	0.102328	0.18875	0.214815	0.0520628	0.314109	0.162687	0.076786	0.168952	0.230696	0.400642	-0.00297873	0.153037	0.287513	0.00182914	0.328586	0.269206	0.161014
0.0879645	-6.65339	-5.91159	-0.0933578	-0.0948414	0.123911	0.136501	0.205321	0.218614	0.267544	0.0774333	0.1423	-2.18502	0.0758586	-0.0298842	0.23464	0.09007	0.255014	0.160479	-0.0547865	0.231204	0.137488	0.115132	-0.00053619	0.213142	0.252512	0.147745	0.18633	0.265979	-0.12143	-0.0336426	0.0863857	0.222345	0.0257238	0.173505	0.322422	0.20677	0.262909	0.354344	0.207621	0.0185623	0.118575	0.0577398	0.188673	0.211719	0.376555	0.264037	0.162807	0.209806	0.297091
0.0950517	0.102149	0.0764343	0.0858941	0.00289524	-0.00811647	-0.00392259	0.077153	0.0248743	0.0260973	0.090513	0.0554347	0.152481	0.120917	0.0635651	0.101282	-0.00669782	0.10548	0.103924	0.0160858	0.035208	0.153921	0.107841	0.11706	0.0699854	0.14185	0.0227742	0.0599581	0.113907	0.106237	-0.0199615	0.129225	0.274594	0.135979	0.179295	0.114529	0.120291	0.0212024	0.109856	0.19151	0.06705	0.121575	0.278371	0.195981	0.193214	0.0338811	0.140682	0.0868094	0.0670525	0.127863
0.212943	-0.170428	-0.606032	0.108221	-0.194899	-0.143207	-0.167016	-0.0566775	-0.0522249	-0.00355742	0.259634	-0.324423	0.0201419	0.415995	-0.215496	-0.186266	-0.230963	-0.0900043	0.0411159	-0.0179795	-0.0184051	0.325244	-0.235373	-0.048793	-0.176897	-0.193554	-0.174999	-0.195744	-0.0775914	0.148398	0.0421611	0.76111	-0.164463	0.128217	-0.156117	-0.264611	-0.224935	-0.192585	-0.0733197	0.0144165	0.196718	0.00466381	0.680057	0.14338	-0.0154234	-0.176802	-0.13094	-0.053797	-0.120129	-0.0217607
0.0376798	0.0783792	0.112201	0.0352437	0.0427843	0.0317777	0.046436	0.0947923	0.0951433	0.0540281	0.0420542	-0.0132622	0.102104	0.0580604	0.0901892	0.100295	0.0634205	0.0793315	0.0622465	0.0774156	0.0246401	-0.0522425	0.0190003	0.0618263	0.0984273	0.134261	0.113359	0.0995923	0.079707	0.102931	0.0447476	0.0526353	0.017705	0.0961127	0.120855	0.157904	0.112675	0.149521	0.113634	0.0990613	0.0664974	0.0897622	0.0962301	0.14283	0.163276	0.17367	0.0771825	0.110951	0.148877	0.133391
0.00366517	-0.0434179	-0.0745925	-0.0271064	-0.138902	-0.0884117	-0.117466	0.016201	0.0254531	0.066803	0.00937445	0.231619	0.0539987	0.060671	-0.0436675	-0.0641259	-0.0166863	-0.0336552	0.124786	0.151315	0.109463	0.220798	0.314559	0.330557	0.111713	0.101766	-0.0509163	0.11171	0.198495	0.261194	0.203061	6.33846	0.245923	0.192779	0.273623	0.152112	-0.030064	0.0626694	0.166515	0.296847	0.310669	0.24547	-6.1115	0.27503	0.253473	0.177531	0.0796779	0.040046	0.13565	0.225408
0.0753014	0.241648	0.149414	0.0930857	0.06601	0.101226	0.0359415	0.184047	0.171848	0.0793906	0.130335	0.246745	0.268217	0.0928038	0.0714071	0.117406	0.040267	0.133736	0.20609	0.152038	0.132054	0.166344	0.214757	0.202946	0.135697	0.0954621	0.0990838	0.132284	0.219484	0.226815	0.216014	-1.0665	0.194574	0.312388	0.322316	0.186731	0.203568	0.170754	0.191031	0.219582	0.204683	0.228606	0.0379546	0.316684	0.412769	0.203221	0.136985	0.0969825	0.179133	0.215893
0.062213	0.0388613	-0.086867	0.00334097	0.0163178	-0.0760761	-0.0392898	0.0452248	0.0471515	0.107635	0.209442	0.491255	-0.058227	0.029079	0.0282731	-0.0706508	-0.0830147	0.0160049	-0.00104311	0.0911252	0.18584	0.597153	0.748364	0.200514	0.0795623	-0.0199119	-0.121163	-0.032397	0.0384217	0.102582	0.469736	0.119854	0.470482	0.159777	0.0112311	0.164529	-0.0478037	-0.232223	0.0541742	0.0810933	0.176216	0.352447	0.390035	0.28841	-0.00143642	0.128957	0.245748	-0.0704938	-2.94494	0.246224
-0.0346485	-0.241185	-0.0814329	-0.0820148	-0.0104569	0.00406059	0.00543595	-0.316688	-0.398788	0.00716064	0.00147902	-0.0768369	-0.326771	-0.0844479	-0.00589869	-0.0370857	0.0208745	-0.0172653	-0.253252	-0.00735158	0.0453134	-0.0734268	-0.122655	-0.0181237	-0.021931	-0.0184345	0.0370516	0.0280685	0.0154155	-0.0116416	-0.00718215	0.0229739	-0.132916	0.0506918	-0.0461064	0.147662	-0.0411763	-0.0247792	-0.0326121	-0.04049	-0.114585	-0.0634589	0.0259841	0.0500377	0.029755	-0.00712838	0.195676	0.00360238	0.0353489	-0.00734666
0.0529401	-0.0503665	0.05873	0.187074	0.117935	0.188832	0.214897	-0.0102624	-0.177512	-0.293254	-0.0489976	0.11947	0.0351359	0.151256	0.148657	0.175232	0.177557	0.0860611	-0.0449206	-0.047623	-0.158329	0.240368	0.271561	0.0932823	0.0907306	0.244604	0.108243	0.140339	0.172124	0.0411675	0.148044	0.290412	0.422288	0.231871	0.115427	0.254161	0.0861124	0.107693	0.194212	0.237451	0.128238	0.268181	0.401877	0.256125	0.196295	0.133137	0.258986	0.250799	0.102629	0.225022
0.122978	-0.0908033	-0.0324627	0.0628618	0.0342464	0.00712243	0.0489986	0.0924521	-0.123395	0.106021	-13.416	0.23042	-0.00879947	0.146387	0.0879242	-0.0222857	0.0199748	0.174498	0.161313	0.216514	0.0771078	-8.47748	0.239904	0.276331	0.292162	0.0741657	0.0661864	0.233162	0.346587	0.0824083	0.113711	-2.77672	0.271364	0.539716	0.411569	1.44593	0.521721	0.240796	0.154062	0.165613	0.153024	0.0310265	0.329336	0.889439	1.12818	2.59498	2.19592	1.09366	0.364915	0.117343
-0.0398601	-0.141158	-0.123792	0.209879	0.161011	0.056578	0.0668102	0.404326	0.196809	-0.0618733	-0.30478	-0.293894	-0.0920695	0.220709	0.198241	0.0764898	0.225851	0.426459	0.207936	-0.0564301	0.0722923	0.191502	-0.0142987	0.0762345	0.337132	0.116896	0.230204	0.518521	0.344369	0.416681	0.150204	-0.273577	0.708087	0.306496	0.278755	-0.100813	0.180498	0.288847	0.638936	0.148223	0.811244	-0.0580895	-0.0343831	0.424823	0.279909	0.419192	-0.124402	0.0875932	0.65183	0.441291
-0.0995058	-0.116835	-0.14916	10.844	13.8283	12.7377	-0.897718	-0.168132	-0.304233	-0.315007	0.0309253	0.12271	0.094655	-0.319682	8.42367	-0.162935	-2.35452	-0.41898	-0.227578	-0.284637	-0.151015	0.265622	0.593974	-0.036811	-0.40355	-0.389242	-0.49656	-0.439154	-0.378431	-0.288074	-0.123035	0.282064	0.441991	0.42137	-0.252105	-0.178612	-0.215465	0.00920196	-0.263951	-0.317609	-0.279683	-0.247338	0.296953	0.33945	0.220327	-0.0505195	-0.296094	-0.0978946	-0.276845	-0.402544
-0.0635299	-0.0236732	0.0189079	-0.0481714	-0.0576543	-0.0510101	-0.0474077	0.0295615	-0.0128	-0.0723157	-0.00635587	-0.0777376	-0.0482259	-0.0211561	-0.0796819	-0.0745672	-0.0684774	-0.0214304	-0.0283252	-0.112067	-0.041785	-0.0881667	-0.230169	-0.0981006	-0.0491416	-0.0307055	-0.0466139	-0.0322494	0.0148765	-0.159622	-0.16414	-0.158239	-0.248044	-0.151689	-0.0965224	-0.0285342	-0.0961592	-0.00968872	-0.0415242	-0.0748976	-0.199431	-0.216751	-0.23063	-0.271089	-0.154677	-0.098858	0.0585449	-0.00675466	-0.0927349	-0.141468
0.209315	0.16986	0.0702223	0.147354	0.0253568	0.00821944	-0.00134674	-0.00127018	-0.0162008	-0.000716321	0.351556	0.264368	0.307436	0.245862	0.0417841	0.0423788	0.0372557	-0.0647979	0.0168685	0.173775	0.164655	0.49441	0.412625	0.318455	0.153778	0.0665401	0.0556172	-0.0297705	-0.138151	0.30045	0.407231	0.744058	0.631475	0.688298	0.304395	0.114735	0.0166882	0.136223	-0.0666765	0.369739	0.563104	0.500286	0.666961	0.700341	0.60492	0.378062	0.460081	0.233289	0.250323	-0.0245965
0.24788	0.967234	0.418587	0.87916	0.401834	0.337536	0.301744	0.133174	-0.0266751	0.10222	0.265955	0.510042	0.638223	0.33953	0.574535	0.227779	0.29927	0.0898967	0.188403	0.151798	0.345162	0.559107	0.656237	0.709971	0.427918	0.323099	0.279269	0.242074	0.158812	0.372767	0.402222	0.420259	0.47604	0.548035	0.382585	0.577803	0.645785	0.414474	0.844305	0.310834	0.316692	0.438748	0.895782	0.638287	0.982173	0.128285	0.897653	0.62739	0.750294	0.384414
0.169019	-0.0968164	0.0387483	0.128457	0.0950769	0.0801692	0.0549392	0.00324489	0.0424049	0.024767	0.330173	0.243564	0.152226	0.0934199	0.0907909	0.0859036	0.0987747	0.0593593	-0.0386403	0.139295	0.0392728	0.353782	0.340555	0.217917	0.102889	0.101332	0.178048	0.156871	0.0132357	0.105588	0.100187	0.234888	0.355163	0.381232	0.327006	0.0867339	0.0886194	0.286145	0.104781	0.0600867	0.220666	0.0700947	0.1832	0.477855	0.499489	0.500012	0.134332	0.0831112	0.191231	0.190226
0.112616	0.104349	0.268583	0.117185	0.121327	0.101116	0.0752366	0.113136	-0.0440376	-0.545077	0.0782427	-0.0809341	0.214919	0.191485	0.152227	0.154055	0.107865	0.0969055	-0.0181987	0.00175213	-1.08417	-0.0861372	-0.198004	0.171951	0.0945831	0.0788244	0.121636	0.198543	0.0672918	-0.178731	0.0458794	0.0950535	-0.342936	-0.224485	0.100399	0.106619	0.102385	0.178133	0.0307826	-0.38263	-0.160133	0.105587	0.0598985	-0.300644	-0.222858	-0.0334854	0.0344343	-0.0206283	-0.0277966	-0.246607
0.128764	0.112865	0.102342	0.0915572	0.0817891	0.055452	0.113115	-0.00604555	0.0289936	0.0273239	0.0597996	0.307841	0.0769609	0.0864525	0.0713563	0.0385863	0.103825	0.106138	-0.0256005	0.0374118	0.0204047	0.229272	0.180134	0.0934829	0.102251	0.066099	0.090343	0.128089	0.105746	0.0444667	0.026224	0.116844	0.166461	0.0397908	0.0827073	0.0508653	0.0929397	0.0205276	0.0166971	0.0113069	0.0253279	-0.0151402	0.0408801	0.089874	0.168414	0.0153869	0.155558	0.144151	-0.0353713	0.0514756
0.0535594	0.0642251	0.113967	0.059995	0.17947	0.150025	0.0941124	0.110619	0.0785303	-0.0735804	-0.182245	0.47383	0.120062	-0.0123559	0.050503	0.131034	0.109908	0.123254	0.140176	0.0239188	0.157741	0.326471	0.660256	0.0537059	-0.0388012	0.0752372	0.0458765	0.111013	0.156269	0.050214	0.142035	0.0240379	0.492094	-0.0270638	-0.0119503	0.0708812	0.0728525	0.109623	0.144164	0.142682	-0.0064585	-0.0350017	-0.133968	-0.111698	-0.00372588	0.0773327	0.104013	0.143147	0.138785	0.12345
-0.0327387	0.0692501	0.0319458	0.00574404	-0.0262381	-0.050991	-0.00488537	0.0293353	0.00100071	-0.0103298	-0.039285	0.0340351	0.0497297	-0.0121554	0.0205994	-0.0719402	-0.0328531	-0.00393145	0.0621628	0.0450504	-0.00452744	0.00900161	0.123765	0.0108891	-0.0190682	-0.0211826	-0.0645279	-0.0416326	0.0056544	0.108335	0.0391314	0.117143	-0.0271281	0.0346669	0.0170189	-0.0121413	-0.138231	-0.0595182	-0.01287	0.00728217	0.0594039	0.0124754	0.0659584	0.0741134	0.0589438	0.0247438	-0.039899	-0.049371	-0.0241457	0.0166199
0.00407542	-0.0186892	-0.0302335	-0.0106249	-0.0172487	0.000764998	-0.033017	-0.0503917	-0.0146491	-0.0245021	0.00144478	-0.0139994	-0.0183898	-0.0471971	-0.0119828	-0.00811828	-0.0201583	-0.052467	-0.0363011	-0.0264924	-0.0132478	0.0183591	-0.00283182	-0.0282404	-0.0283366	-0.0155547	-0.0253577	-0.0475025	-0.0675904	-0.0411159	-0.0389294	0.0231269	-0.00273725	0.000206269	-0.0271748	-0.0205982	-0.0249125	0.0620017	-0.08758	-0.0856678	-0.0590509	-0.0183154	0.00164576	0.0547212	0.00506818	0.0951213	0.00716694	0.287872	-0.0127746	-0.0633637
0.227518	1.03957	0.205422	0.170252	0.190412	0.153281	-0.1511	-0.247291	-0.335777	0.513134	0.294672	0.629898	0.227622	0.133582	0.112005	0.088391	0.113749	0.0855887	-0.628238	0.415608	0.179892	0.354337	1.177	0.230731	0.10835	0.155477	0.119453	0.127586	0.199757	0.55635	0.266659	0.603127	0.990449	0.267312	0.159672	-0.0529353	0.257195	0.156673	0.347283	0.36293	0.432684	0.157244	0.620523	0.308328	0.226424	-0.082991	0.138663	0.0813062	0.149449	0.42596
-0.0369841	0.0102117	-0.044109	-0.0949858	-0.0722345	-0.101907	-0.0477206	0.0210711	-0.0800731	-0.0212562	-0.0292415	0.0543121	0.0170601	-0.0511996	-0.0413444	-0.0668683	-0.065247	-0.145799	-0.0078746	-0.0509449	-0.0333367	0.075822	0.0607959	-0.0174804	-0.0441813	-0.0119337	-0.0119014	-0.144399	-0.100035	-0.0336115	-0.0905678	0.0515579	0.081245	0.0640556	0.0474371	0.0370608	-7.26309	0.102555	-0.123521	0.0430708	-0.00582224	0.112915	0.123203	0.12681	0.111254	0.0852183	0.133954	-22.78	0.0558727	0.0610105
0.242663	0.0393189	-0.106397	0.174505	0.167477	0.0209457	0.119769	-0.0280217	0.0891554	0.117762	0.178737	0.0582404	-0.182283	0.0521062	0.153218	0.0616922	0.0792277	0.116448	-0.0483353	0.000493111	0.019822	0.053113	-0.0439917	0.0613501	0.0459214	0.131239	0.066529	0.0376642	0.0202782	-0.0740176	-0.0273335	0.164442	0.0759097	0.0845343	0.00895825	0.0966293	0.0827435	-0.0359921	-0.00657833	0.0637631	-0.0208902	0.0241645	0.107284	0.0776548	0.000146582	0.0424617	0.160118	0.100386	-0.0915426	0.0558264
-0.0192362	0.0692629	0.149702	0.0945735	0.0516698	0.0315714	0.0408057	0.242181	0.129058	0.0405448	0.015825	0.234729	0.110312	0.127132	0.0593629	0.0494752	0.044048	0.115147	0.201204	0.132377	-0.00239505	0.152521	-0.278739	0.167594	0.0887963	0.0523047	0.0670328	0.06942	0.101146	0.0815847	0.0891934	0.131937	0.281175	0.240094	0.167776	0.122201	0.0769301	0.0823881	0.0894682	0.0516133	0.11484	0.104161	0.150219	0.164192	0.236374	0.14864	0.04655	0.0391456	0.0134049	-0.00856969
0.112303	0.258782	0.283138	0.0674607	0.119553	0.0607858	0.0710429	0.0932698	-0.0206144	0.180939	0.275373	0.104209	0.252156	0.204063	0.10731	0.142926	0.1513	0.292747	0.252996	0.150372	0.291778	0.278257	0.230965	0.242783	0.266652	0.221473	0.234877	0.40314	0.412497	0.377537	0.320108	0.559697	0.202001	0.280425	0.58578	0.390975	0.432405	0.46672	0.688842	0.327775	0.341254	0.371327	0.457814	0.476293	0.720691	0.715825	0.252726	0.615721	0.82205	0.696336
-1.04514	-0.0484549	-0.0768746	0.0352873	-0.0665374	-0.00678162	0.0138831	-0.0878542	0.0318079	-0.00914509	-0.0317409	-0.0301701	-0.028984	0.0699311	-0.026955	-0.00203602	0.0368622	0.0350677	-0.0333716	0.102104	0.0877136	0.0665088	0.144382	0.0920784	0.0667192	0.0003525	0.0351445	0.0862999	0.135881	0.557842	0.253519	0.229109	0.0742409	0.283137	0.0525283	0.0845076	0.0920259	0.0475702	0.117324	0.346013	0.435832	0.168867	0.335235	0.409355	0.353457	0.112394	0.258742	0.113422	0.137127	0.216936
-0.131441	-7.01808	0.15623	-0.0677585	-0.025103	-0.0255024	-0.0284086	-0.100478	-7.56236	11.3449	-0.124563	8.38431	0.125243	-0.136982	-0.0122601	0.00520317	-0.06242	-0.0306086	-0.12002	-5.09823	-0.213129	-8.56815	1.2314	-0.134638	-0.124817	0.0199233	-0.0308773	-0.0454017	-0.0681105	-0.0159608	-0.0122841	12.959	-4.90915	-0.37083	-0.326694	-0.0928085	-0.0214602	-0.0538988	-0.0682346	-0.120266	-0.0936868	-0.12187	4.33255	-0.214958	-0.210232	-0.0535428	-0.0784276	-0.153309	0.180881	-0.033654
0.0325457	-0.122754	-0.00637345	-0.257128	-0.510795	-0.0921216	-0.139573	-0.0180876	0.0196266	0.0230225	0.110421	0.10064	0.0188543	-0.135067	-0.15136	-0.126237	-0.0960584	0.0024691	0.0599324	0.21681	0.0556642	0.158189	0.0979029	-0.245898	-0.0954955	-0.124283	-0.0585408	0.0139406	-0.0540611	0.144732	0.25288	0.386773	0.226461	0.198352	-0.0330187	-0.113413	-0.204175	0.0306702	-0.0240586	0.146362	0.265349	0.318132	0.415482	0.381077	0.11083	0.00252501	0.193707	0.116647	-0.052413	0.0821104
-3.78741	8.08484	-7.92736	-6.08553	-5.62477	-8.2738	-0.810554	0.0136252	-0.0233114	0.0463647	0.0258095	-0.406483	-3.84364	0.0879511	-0.0798874	-0.0114945	-1.48198	-0.0140879	0.105899	0.055569	0.08047	0.0724553	0.135547	0.0234927	0.0607617	0.0204816	0.0559924	0.0743233	0.157703	0.11064	0.0700546	0.175135	0.194709	0.123564	0.147571	0.077456	0.0538635	0.220353	0.291744	0.140023	0.0748196	0.0930977	0.184092	0.167909	0.109068	0.167546	0.0138304	0.0470963	0.288961	0.207946
-0.219509	-0.18783	-0.117078	-0.0574805	-0.0942749	0.0368981	0.0226942	0.0523514	0.191531	0.227026	-0.311926	-0.0614541	-0.293954	0.0802416	-0.0673729	0.0493851	0.0725288	0.0605412	0.03928	0.111563	0.221021	-0.0449945	0.00966882	0.122512	0.153269	0.0803899	0.186938	0.0961986	0.052479	0.121911	0.141438	-0.0397018	-0.226894	-0.169884	0.254618	-0.0939425	0.0551046	-0.0616638	0.014739	0.00629194	0.114223	1.67971	0.0142612	-0.119428	0.01253	0.3122	0.112401	0.104284	0.0381382	0.0709039
0.0681491	0.179616	0.282108	0.104469	0.159671	0.170415	0.230656	0.183284	0.144714	0.116978	0.102158	0.128899	0.235185	0.322669	0.15377	0.209171	0.353239	0.446319	0.164039	-0.0229158	0.164942	0.0445847	0.0845893	0.289404	0.440815	0.395775	0.145674	0.751266	0.458896	0.135097	0.0402736	0.142516	0.287722	0.322687	0.611751	0.288448	0.434876	0.747865	0.549444	0.480579	0.158754	0.295062	0.256202	0.358424	0.842132	0.566397	0.189721	0.499337	0.428721	0.592507
0.167552	0.260685	0.309168	0.197854	-0.295819	0.00415682	0.163041	0.175652	0.22623	0.301608	0.102979	0.247993	0.355351	0.221015	0.118695	0.135885	0.177577	0.15085	0.133753	0.397091	0.333981	0.189523	0.356728	0.352097	0.275842	0.143767	0.272898	0.282333	0.250746	0.457232	0.379434	0.209773	0.266783	0.476261	0.327495	0.305034	0.227688	0.416337	0.284495	0.512417	0.520022	0.401601	0.228482	0.341836	0.237402	0.238348	0.168584	0.123296	0.287	0.370272
-0.0574669	0.0992047	0.043878	0.0704295	0.0786378	0.0206471	0.020526	0.0306831	0.0340536	0.0567653	0.0274776	-0.0473635	0.0213343	0.00794197	0.122568	0.0295538	0.0588481	0.0466025	0.0826351	0.095543	0.206014	0.0359546	-0.00681632	0.08837	0.0204364	0.0881134	0.0577024	0.0640604	0.0869077	0.124246	0.301131	0.0111781	18.3902	9.19164	-2.72014	0.125704	0.0593391	0.0669089	0.0671185	0.0844787	0.28849	0.50752	16.7049	20.7308	14.3661	-0.0706642	0.0305127	-0.0128651	0.0310483	0.0803176
0.0154764	-0.0415605	-0.105095	0.00737474	0.0373391	0.014393	0.012025	-0.0322705	-0.0514499	-0.151926	-0.0383516	-0.1197	-0.221515	0.0810325	0.0336794	0.00194172	0.0598805	0.019794	0.00646394	0.0909538	0.0439774	-0.0751201	-0.227265	-0.191186	0.0461998	-0.00744857	0.00865816	0.0366888	0.0606674	0.139497	-0.0275359	-0.0167858	-0.0758826	0.0445798	-0.220289	-0.0100755	-0.0291529	0.0195123	0.0106065	0.116738	-0.0874234	0.173243	0.00481571	-0.0405211	-0.185958	-0.0630498	0.0163921	0.00449026	0.0423183	0.124131
0.27313	-0.00121543	-0.307144	-0.0805319	-0.0579598	-8.41532	1.18314	0.932613	-0.229307	-0.0928106	-0.227325	-0.101826	0.0967402	-0.31185	-0.0992683	-0.0499071	-0.039746	0.538502	0.164422	0.0294693	0.0155703	-0.173179	-0.262006	-0.129784	-0.0470676	-0.211763	-0.327014	-0.339204	-0.0460518	-0.0324831	-0.112168	-0.19367	-0.197391	0.17822	-0.0840556	0.0764035	-0.27885	-0.338956	0.0330151	0.0390656	0.0790243	-0.103021	-0.142224	-0.0966462	-0.174082	-0.0104683	-0.130224	0.330665	0.0890337	0.119737
-0.305574	0.158429	0.458844	0.326761	0.272746	0.001516	-0.0767618	0.148287	0.169977	0.120353	-0.140814	-0.347638	0.291233	0.2353	0.371022	0.260177	0.352085	0.304395	0.252902	0.0960205	0.0856253	-0.0909489	-0.284446	0.0209895	0.37998	0.344785	0.447961	0.365056	0.223158	0.0958416	0.0864805	0.100238	0.108947	0.0988385	0.0723273	0.38906	0.629871	0.436252	0.311666	0.397027	0.101522	0.197875	0.381497	0.565479	0.305552	0.505818	1.44266	0.295538	0.341837	0.425296
-0.460225	0.340944	0.114047	-2.37555	-4.89498	-8.29709	0.5993	-0.123653	-0.196684	-0.572885	-1.71242	-0.0886504	0.0181513	0.1333	-0.997698	0.11279	-5.62526	0.162175	-0.33126	-0.0514701	-0.0273784	-0.231496	-0.00711467	0.0657284	0.213997	0.054445	0.0485031	0.159083	0.173894	-0.226706	-0.338156	-0.163584	-0.0476969	-0.129117	0.344306	0.181252	0.214612	0.123555	0.393162	0.000568835	-0.829875	-0.0732021	-0.0183791	-0.0326642	-0.0224419	0.527258	0.262834	0.261423	0.294743	0.0585936
0.0564148	-0.0709274	-0.0177363	-0.0511275	0.0915236	0.0203546	-0.0853034	-0.0672314	0.0782476	0.0708288	-0.0744215	-0.084479	-0.00161916	-0.0351381	0.0884603	0.0500631	0.0205213	0.0905829	-0.00131637	0.15651	0.0652698	-0.024181	-0.0406334	-0.0106475	0.103728	0.056323	0.0201478	0.0148561	0.097139	0.0694194	0.132486	0.140304	-0.0458295	-0.0796702	0.0199551	0.0682029	0.0357353	0.0516942	0.0757925	0.122219	-0.0201005	0.0408716	-0.0135025	-0.127176	0.0210036	0.0792348	0.0448729	0.0747222	0.0411389	0.13287
0.151225	0.148144	0.0437154	0.0208669	0.00586509	0.0488446	0.0382814	-0.0112789	0.0401646	0.0468906	0.0787569	0.05371	0.100021	0.0507605	0.0200463	0.0368763	0.0437712	0.0156575	0.00221435	0.0728598	-0.455023	0.0158467	0.0264555	0.0759468	0.0177127	0.0360697	0.0471581	0.0112877	0.047272	0.0321707	-0.0268636	0.0744248	0.0104512	0.0780715	0.07817	0.0432314	0.0737656	0.104926	0.0625124	0.0400101	0.0374674	-1.17991	0.073177	0.14043	0.0802615	0.0514591	0.159409	0.131627	0.192851	0.0895564
6.73317	-0.0390213	-0.903611	0.268328	-0.321874	-0.0501666	-0.103063	-0.0405905	0.0668424	-6.37289	14.0255	0.480315	0.0972318	0.404388	-0.412919	-0.0572159	-0.107272	-0.0482167	-0.0770561	-0.0972361	-5.92323	-4.82644	0.178904	-0.026723	-0.0620245	-0.0173306	-0.0531842	0.00347491	-0.0201783	0.0530449	-9.17115	-2.42889	0.233786	0.0397632	-0.0364803	-0.0438084	-0.0628721	-0.00117786	0.0357901	0.0678892	0.0553496	5.21441	-0.0214044	-0.0209512	0.0525162	-0.0207265	-0.0901866	-0.0326625	0.00734539	0.0462969
0.34147	0.156685	0.0540643	0.0946654	0.0508236	0.0396617	0.19357	0.784484	-0.77644	0.285291	0.390491	0.341567	0.104568	0.0940972	0.116399	0.0835619	0.0695646	0.541848	0.265683	0.610506	0.468813	0.674971	0.239185	0.10393	0.0613196	0.0961714	0.083218	0.154186	0.834968	0.838712	0.721061	0.534161	0.276404	0.289233	0.114599	0.26149	0.0487539	0.117019	0.907995	0.54048	0.85466	0.592936	0.376594	0.346579	0.11317	0.228782	0.0913589	0.0968199	0.491796	0.860116
0.756294	0.259285	0.26477	0.340565	0.150719	0.157589	0.290391	-0.039379	0.366069	0	0.784591	0.257078	0.281139	0.582441	0.147426	0.191292	0.271265	0	0.0509557	0.351627	0	0.612698	0.653918	0.506185	0.543487	0.349262	0.274832	0.706514	0.824255	0.471688	0.335064	0.822169	0.667333	0.514336	-0.018783	-0.0369465	-0.0383226	0.846773	0.650147	0.889225	0.91262	0.092923	0.596454	0.506002	0.508428	0.807112	0.000928267	0.695158	0.741455	0.804371
0.173601	0.0774645	0.0273362	0.0570083	-0.0361553	-0.0176174	-0.00523027	-0.0260647	-0.0937645	-0.00201244	0.0729257	0.116523	0.0692499	0.0292839	0.0455148	-0.0392994	0.0231873	0.017492	-0.093437	0.0461237	-0.0379799	0.182393	0.243585	0.0662612	-0.0190026	-0.0124693	-0.0425564	0.0651345	0.0413511	0.107343	0.0288585	0.0478622	0.231169	0.188338	-0.0186291	-0.0647832	-0.104944	0.0875056	0.0769813	0.0419017	0.106929	0.0619409	0.134854	0.211965	0.115165	-0.00806507	-0.0529196	-0.011648	0.00731011	0.0682397
-0.249594	-0.0626324	-0.0552943	-0.010356	-0.467705	0.0173497	-0.08837	0.171193	0.231723	0.112211	-0.220076	0.0113722	0.008728	-0.161657	-0.116191	0.021232	7.24897	-0.0415031	0.0670014	-0.00915946	-0.216112	0.033234	0.0318483	0.010679	-0.205378	-0.0101993	-5.08486	8.80583	-0.0899373	0.137773	-0.071542	-0.477218	0.06988	0.103939	0.105062	0.0597539	0.0961188	-2.05032	-0.110591	0.0310333	-0.0689469	0.21267	-0.365105	0.0722751	0.288054	0.388917	0.192738	0.0656882	0.052485	-0.13956
0.173601	0.0774645	0.0273362	0.0570083	-0.0361553	-0.0176174	-0.00523027	-0.0260647	-0.0937645	-0.00201244	0.0729257	0.116523	0.0692499	0.0292839	0.0455148	-0.0392994	0.0231873	0.017492	-0.093437	0.0461237	-0.0379799	0.182393	0.243585	0.0662612	-0.0190026	-0.0124693	-0.0425564	0.0651345	0.0413511	0.107343	0.0288585	0.0478622	0.231169	0.188338	-0.0186291	-0.0647832	-0.104944	0.0875056	0.0769813	0.0419017	0.106929	0.0619409	0.134854	0.211965	0.115165	-0.00806507	-0.0529196	-0.011648	0.00731011	0.0682397
0.125832	0.0424594	-0.052679	0.229609	0.119297	0.102513	0.111385	0.0214061	-0.0230296	0.070235	0.192927	0.218475	0.133379	0.221875	0.137868	0.100481	0.26331	-0.0171088	0.0893462	0.113028	-0.0652678	0.386212	0.295738	0.238673	0.171109	0.0843519	0.444848	0.178638	0.0773454	0.0659363	0.149277	0.265999	0.245706	0.0485455	0.254729	0.797925	0.417768	0.298867	0.0613107	0.146434	0.316359	-0.0781566	0.0977144	0.0381201	0.250701	0.504664	0.263002	0.238201	0.149363	0.119692
[truncated: 2 more columns]
