# Supplementary material for: Optimizing functional near-infrared spectroscopy (fNIRS) channels for schizophrenic identification during a verbal fluency task using metaheuristic algorithms
Source: Front Psychiatry. 2022 Jul 18;13:939411. doi: 10.3389/fpsyt.2022.939411 (PMC9342670; doi:10.3389/fpsyt.2022.939411)
Supplement: Supplementary file 2 [file Table_2.XLSX]

## Sheet: HC
10.7121	11.1702	0.590038	2.09304	0.218686	1.27445	1.20192	0	23.1802	4.7604	19.7775	6.75168	0	16.4806	6.2248	14.9651	3.37105	10.2394	6.11678	148.523	10.629	4.69394	0	14.6261	41.7482	88.938	42.4296	20.0051	18.5891	120.231	52.8792	41.5937	9.98577	104.66	219.151	305.412	227.848	224.85	64.2878	52.5965	167.323	25.0113	30.4294	291.804	474.799	707.142	475.309	298.543	174.755	139.29
45.1102	132.898	115.264	2.44081	3.66102	31.8899	10.3652	59.4344	35.9222	130.95	64.8239	116.383	292.78	45.717	11.3098	2.47697	10.9785	34.0056	94.3172	53.552	82.9755	114.143	531.726	280.941	23.5261	11.1904	5.79943	68.2211	121.253	263.019	46.7221	213.35	152.448	407.732	138.389	110.006	59.1426	90.7233	101.033	336.404	75.661	95.7874	15.6261	320.031	396.414	364.664	127.608	116.763	136.645	268.278
55.3754	62.2893	41.0846	16.6639	9.68849	13.0144	50.7706	135.839	57.0765	64.681	47.598	27.2705	51.8722	84.776	12.1971	4.72662	18.1045	154.948	41.1948	27.7415	41.1173	22.7909	29.2607	137.872	35.2818	21.3966	35.3773	191.544	136.137	43.9186	25.751	71.9924	22.6514	47.8487	379.107	160.346	101.537	472.78	321.742	106.469	25.9695	40.905	28.0645	108.014	279.907	711.223	159.949	305.818	691.489	288.393
14.7096	30.2483	23.7981	17.6427	16.4117	4.91992	8.50182	17.5062	9.69145	15.7171	22.0654	4.01746	12.2127	2.91697	12.2145	6.70089	6.94153	18.3549	7.92773	11.3279	22.0179	5.94324	5.43001	1.98692	18.202	20.8648	8.11745	12.0672	15.3159	4.08482	18.1326	65652.7	2.57041	24.1772	28.5612	287.43	14.4908	11.7008	15.4939	8.96392	7.19353	23.3508	85945.4	17.9936	80.7763	452.251	323.657	48.1465	19.5304	20.109
46.3177	21.2253	11.0445	29.3443	3.82204	12.6998	19.8795	252.299	814.436	82.5604	447.768	80.4044	27.6104	24.1381	25.8708	5.04213	27.8704	1.4303	10.1392	8.6877	213.502	276.984	101.088	48.864	29.1072	9.98678	37.9419	142.296	66.6664	44.0737	141.79	324.18	143.97	144.756	102.473	68.7713	57.3115	135.098	167.038	131.731	17.9145	47.4361	332.946	190.577	106.767	198.537	210.567	236.265	209.325	142.001
10.6871	0.898283	1.24537	2.76239	0.878104	0.122989	0.312892	0.466975	0.934655	7.56985	7.97414	1.28749	0.95202	4.58722	4.66364	1.13852	1.7627	9.23426	0.748269	23.7038	9.14638	0.887316	4.52893	1.67985	6.33477	0.8783	2.49196	24.3767	6.73262	23.2579	48.1989	1.55446	1.405	4.15375	5.32877	16.8231	0.78199	16.6262	7.31738	2.28031	11.6637	6.78716	2.39903	5.31763	3.48707	7.46641	3.31633	7.71176	14.7436	2.41332
22.3294	66.0364	119.81	50.1452	11.8574	5.87177	20.782	73.3551	213.811	89.1361	5.32923	33.5216	57.8241	263.356	50.3607	34.867	27.7579	38.3724	226.317	69.5357	85.9734	41.6211	49.9554	81.4388	185.793	45.4237	67.7437	77.349	217.186	69.5033	130.874	58.7973	66.6759	150.665	212.524	131.972	46.971	160.663	252.73	126.475	82.9033	111.592	133.129	145.821	270.253	304.933	148.631	207.046	710.492	165.579
3.84611	2.47674	3.25455	2.37459	2.37901	1.3263	0.521047	7.70078	3.3579	0.819858	13.4082	9.14617	2.92994	1.98239	1.54438	2.01091	1.26794	2.54526	13.1495	3.26065	1.47241	8.00108	17.4516	7.57156	1.14112	2.97307	7.04597	7.12594	12.3969	9.34909	1.751	2.59396	13.4831	27.3511	8.57144	39.6426	11.6564	163.08	9.39712	27.0722	2.15639	2.49867	16.8447	35.8502	37.5124	29.7127	80.1499	162.812	144.026	35.5477
324.745	293.977	81.0777	7.57794	21.2865	82.5032	169.653	219.907	961.659	1712.16	151.398	107.249	96.9459	25.5261	18.1848	9.98534	36.7605	66.6186	208.509	830.152	838.786	47.4109	43.5185	53.4446	28.6212	23.6557	11.5619	11.2229	44.1442	208.953	363.065	4.70433	17.4791	12.0359	57.4875	61.4995	12.1107	82.2522	14.0372	58.3526	82.8406	165.272	11.8168	20.7403	19.1174	84.157	60.7566	188.107	146.181	13.1091
6.9283	15.1956	3.06909	3.91672	7.55188	1.59737	4.1187	7.10327	13.7136	34.1402	4.91298	38.7394	23.2676	2.52403	12.7149	5.38237	22.0831	6.42792	3.7155	30.2296	8.16884	16.0604	27.2691	8.55739	10.2757	20.9317	37.4341	17.7202	2.19697	43.2914	28.8107	10.2977	22.7042	35.8712	10.8397	11.0172	43.4417	51.4509	34.836	23.3054	33.3001	30.8831	81.5353	40.9952	35.5569	17.1444	23.7578	37.4578	61.8903	30.2617
51.852	52.88	11.7317	18.6847	45.5686	13.635	11.4175	12.3901	49.1943	101.127	61.7758	199.846	30.6802	24.112	33.692	25.6364	24.4862	13.8315	12.6002	123.064	111.346	165.57	125.635	70.7104	22.7294	24.7703	33.4139	38.5299	27.7414	309.792	58.595	28.2148	122.352	151.94	27.4186	10.8031	21.7687	44.3528	27.801	85.5347	158.348	31.8664	6.48132	197.642	78.8999	24.4103	31.1658	25.6207	20.5681	28.9341
17.2931	4.09773	6.13294	1.14332	2.28219	2.87277	6.37846	64.4474	91.5166	58.7724	19.2949	107.6	12.7233	69.3915	14.2797	35.5204	8.00272	64.38	142.851	89.1153	72.3788	137.42	173.197	151.33	117.141	107.995	100.39	47.4733	425.182	211.213	59.4755	112.2	82.397	99.9312	169.401	172.69	459.343	788.235	461.115	222.733	166.775	121.196	143.257	124.306	164.2	227.743	61.7346	98.456	441.174	332.829
35.5627	8.72968	12.9167	3.81785	42.8454	6.7235	25.595	91.6416	107.641	121.977	34.5399	52.035	36.7056	91.0683	28.8797	58.9355	51.2996	78.3292	120.343	163.068	325.139	293.903	102.691	80.7383	154.559	318.164	178.18	101.842	112.996	334.916	80.0528	395.113	233.728	6.07699	90.4909	151.249	643.63	198.678	28.6004	394.431	371.73	209.075	475.597	126.833	40.4328	107.163	373.568	215.262	63.359	147.516
2.02414	2.69554	4.79889	4.34764	3.28362	12.4089	11.3203	3.45451	5.12565	2.93321	13.3186	9.75738	1.506	12.1247	11.7679	11.8198	680.575	9.65894	0.94229	3.90974	2.78017	55.998	77.1015	2.6104	12.9178	12.2041	18.4953	2.16614	0.921174	78.472	9.5449	23.6156	27.4536	26.1478	14.0336	48.3882	53.5371	51.1478	5.77184	65.1434	32.8123	35.4787	52.5975	38.3723	3.31606	67.8482	66.6344	93.4161	73.4727	20.7406
12.1185	13.9822	39.5433	14.3801	1.36157	9.27819	4.76521	36.1488	106.659	30.3255	51.2145	46.5231	155.575	28.1527	22.4652	10.0193	23.1504	38.2313	60.4486	30.528	41.9238	77.7139	217.648	165.373	22.9592	16.4517	34.4766	47.9271	41.6201	85.6406	74.6281	67.3896	114.17	290.964	139.296	3.36459	44.4458	35.5558	80.851	262.575	236.322	169.352	79.2283	258.133	172.02	45.3125	7.43038	3.33427	108.237	216.323
5.05379	1.73886	2.68969	1.1711	0.485464	1.80438	1.80259	2.93807	26.5832	2.40463	28.6169	76.0993	37.6506	5.37162	4.68746	2.27431	7.86303	13.6995	15.051	8.38034	19.8305	131.241	360.704	143.556	6.14112	6.68028	6.68129	30.7965	22.6049	60.4137	18.6041	69.6634	240.464	480.772	113.582	8.69209	4.05626	4.1686	45.4105	179.291	76.1812	47.3471	197.399	445.667	296.492	40.0843	6.50078	1.63393	29.1388	144.187
8.44423	5.15741	4.19405	2.07029	3.31432	3.37408	1.62507	1.97377	3.33768	5.01412	3.02104	3.2169	9.77044	4.10029	3.10431	2.53656	1.51277	4.08184	17.94	2.15358	6.86707	1.64997	8.10342	7.92187	10.1938	3.18347	2.75439	3.60058	14.1847	3.74314	3.60236	7.47443	24.2685	27.2481	23.2133	164.004	5.31305	35.267	26.4912	7.07033	30.0785	12.9379	29.7096	42.911	32.5256	68.0532	14.4033	9.56477	163.755	83.3051
3.57597	0.497546	0.489493	4.08536	2.44822	3.47382	6.55216	11.3459	1.19144	26.4541	3.43554	5.63925	21.4972	0.179582	6.96125	3.22101	4.04713	1.03628	0.076036	2.8634	8.7412	5.0219	23.9375	38.5981	0.5276	8.83008	5.41184	1.44464	1.41214	46.6363	15.7981	6.75986	19.8002	49.8242	34.1094	4.78275	1.45589	1.2612	30.2503	69.3569	71.0869	60.6227	22.0355	40.1822	32.3802	9.20975	13.2326	31.2168	49.6188	87.1621
15.022	25.7364	40.1067	7.02877	1.49313	8.5745	11.4479	3.89913	25.4456	122.064	11.5673	79.3389	220.898	67.0077	0.952362	7.93467	13.0848	8.03348	70.6041	176.927	619.739	95.8738	288.925	443.609	46.138	14.4926	33.0613	5.62802	29.9919	218.762	746.285	32.7673	78.8632	374.155	479.892	57.5676	16.1767	54.3217	2.93622	99.5234	631.925	1104.38	75.5202	263.046	553.435	241.039	188.302	79.8376	120.776	4.6865
21.6611	166.531	84.9816	30.6157	0.548774	38.1116	21.6975	37.426	89.7417	26.4185	15.7917	287.153	413.754	114.345	1.1145	3.37691	7.57658	2.04487	240.188	138.18	502.469	354.385	929.354	588.98	65.1901	1.93479	8.11469	1.12297	60.2064	334.263	820.56	136.409	492.2	739.953	446.089	30.7268	53.717	31.4877	3.52489	175.013	496.859	1564.37	472.378	1100.83	788.424	127.307	232.969	49.3649	35.0502	2.32505
233.61	1436.3	596.767	17.4309	3.83263	13.6122	24.4195	19.5528	429.889	314.557	957.534	458.261	1008.65	13.8971	6.09841	4.04466	9.02175	27.7424	62.7765	371.768	1935.27	581.256	1173.04	137.832	6.07177	11.0179	4.17203	17.3338	61.529	685.801	2024.87	1083.42	1372.13	583.767	51.4541	24.6464	469.244	97.5047	164.101	403.445	1584.49	3842.51	989.239	1421.14	172.641	66.2555	199.784	271.54	232.614	213.834
22.8723	2.9108	5.03156	11.3205	18.7908	48.4854	59.9662	14.115	22.7359	5.58286	19.8729	31.4657	11.9388	5.55522	9.53088	15.7528	43.4735	21.9116	32.4366	40.0634	24.092	64.6089	46.9683	17.6381	6.73754	6.01143	8.17044	10.2271	31.6626	125.197	73.3084	129.524	69.5163	28.3601	22.0595	2.92398	12.3649	16.9581	24.4335	214.275	103.161	19.3274	175.23	58.1403	54.6711	2.94711	24.6991	83.6684	49.0569	114.182
31.2891	17.4154	15.9275	29.4386	65.541	14.8112	50.79	7.70998	21.7946	13.8391	22.299	66.5525	29.1851	9.52245	31.3061	27.8777	35.3616	33.9537	28.3584	24.4097	65.0832	76.7699	61.7651	23.6865	14.7444	7.87262	17.0435	14.5783	35.6453	117.951	129.399	97.1369	110.526	23.1538	9.34956	13.968	14.3869	13.1191	18.7943	80.9499	92.6491	162.108	63.6528	44.0811	14.1653	10.4388	24.2491	66.678	45.9696	38.9492
1.37368	12.6492	16.0165	17.46	7.46698	21.3348	20.4172	27.544	4.65504	44.6661	4.49386	3.86045	63.2487	0.525876	1.60605	2.02262	2.13996	9.42337	10.8377	10.7403	8.16392	2.09082	40.8704	109.901	1.23171	1.70416	8.10112	2.95229	3.87357	21.2073	88.8519	6.541	37.8079	112.516	159.745	5.08179	4.33048	5.25728	5.52263	118.591	182.181	63.748	41.0608	184.709	151.217	7.26948	41.5749	55.1587	9.25077	85.7069
2.49879	23.9695	3.92245	4.54673	9.02151	18.0992	6.82178	19.1616	5.57333	36.8519	6.09167	32.9241	156.063	1.61805	5.00125	6.7507	9.75005	6.57604	10.893	621.931	65.714	27.3485	123.164	181.737	1.45164	3.61989	21.3607	14.879	2.48808	625.217	944.953	44.5732	156.289	257.245	147.141	18.8645	39.5996	20.2396	3.37468	462.791	851.598	435.217	138.01	264.49	68.1655	21.5484	15.3992	10.97	5.36476	55.1092
1.3668	0.828402	4.44282	3.20405	1.13896	3.65132	12.1222	2.05902	3.14305	6.41977	10.2133	28.6966	6.94565	5.29106	2.30573	0.482454	2.73827	2.95133	3.19345	20.3463	46.6607	32.6727	24.3354	16.6988	3.48998	6.51978	6.34611	22.2387	5.00778	49.6621	60.0202	136.388	32.2861	8.47509	261.589	11.7019	171.308	235.666	70.0528	35.4406	76.5257	31.6896	53.3352	33.7291	343.627	326.414	50.1196	237.693	373.646	87.0757
0.655387	5.01844	7.05596	2.3118	0.499383	0.753781	0.713766	6.19707	11.2946	1.70768	0.644779	1.20255	7.2655	1.98073	0.548417	0.175181	0.525435	2.94817	1.5434	3.8004	3.59596	1.3537	22.3273	3.14984	0.51305	0.317595	0.565324	0.653688	2.70329	23.5829	0.957833	1.55477	61.1301	75.7153	0.570043	1.00868	0.451827	1.5515	2.18015	17.3278	106.894	13.0964	349.939	61.2116	117.818	1.9182	0.900046	3.09486	3.88259	7.50327
1.92656	4.32232	1.8521	22.7023	8.58419	3.48899	4.59742	11.1848	9.91096	3.36794	0.821793	8.47137	15.6873	14.258	66.2371	10.2092	15.8302	25.9391	9.46273	30.6913	9.42941	2.35584	13.7972	7.39804	53.1463	44.1142	13.1469	30.733	36.902	25.1579	29.8615	7.14077	13.4885	19.8785	21.9258	52.5963	24.6326	3.58376	66.7881	41.6652	49.8989	49.1765	5.86577	25.0332	32.6756	23.1443	34.7923	26.3875	28.1954	22.193
64.992	237.826	151.264	66.6754	47.2518	15.0392	19.1729	25.4641	74.579	157.034	61.1717	455.438	110.093	38.6205	86.1617	40.5632	16.2066	32.6166	36.3266	242.725	13.5147	320.7	225.55	29.8819	36.9271	98.3067	75.9778	84.2587	110.008	27.5601	27.749	78.2239	353.201	63.5909	116.283	78.7208	194.863	263.953	289.631	193.526	153.117	17.5195	169.218	143.956	136.667	109.165	50.6464	205.913	135.87	164.91
206.682	117.637	20.6785	41.2066	125.639	65.2089	48.2805	47.6285	53.6208	52.1374	184.824	60.686	16.564	5.01765	88.9442	9.18716	39.2731	63.2908	45.7586	53.7187	60.812	40.5287	101.55	44.049	5.91962	17.9541	21.3924	14.9087	89.5643	34.7365	42.5262	12.8302	47.4488	92.7486	54.5973	26.4015	1348.46	32.8278	105.938	84.1809	30.5281	31.3056	65.0882	61.631	166.862	123.34	406.061	139.071	72.4989	120.803
1.63283	35.9966	16.7948	1.10208	3.68348	7.04033	7.67805	13.6963	9.9737	3.09644	20.0612	33.3628	38.3454	5.8152	15.0713	5.51604	38.7255	8.33269	18.0956	13.3233	31.8426	82.8971	8.45871	17.7484	13.3622	24.1287	35.1966	19.1585	22.3064	81.2202	68.6694	21.4247	45.8085	10.4172	26.9535	24.4165	85.4685	25.8296	64.3871	32.9799	23.9877	116.543	33.8332	85.3635	46.3684	52.0172	80.5316	174.438	66.4688	43.0249
16.6963	38.0977	60.7149	10.2944	10.9602	17.7383	35.1527	61.9686	90.8709	60.0778	73.5832	49.4941	24.5785	138.719	49.0404	78.5276	2188.53	241.928	170.764	57.1504	80.6731	121.111	57.0522	234.763	382.644	211.964	268.766	287.13	349.384	77.8671	149.428	67.7815	55.6503	93.4686	279.052	434.329	568.31	474.057	370.826	160.649	190.764	209.06	123.334	195.602	250.023	192.545	54.2555	112.801	290.684	156.297
61.4029	74.3315	69.2632	197.972	59.8936	571.645	277.965	65.6554	202.468	64.1461	84.6675	26.0051	139.436	344.05	106.479	19.3217	430.261	51.4043	155.733	222.156	34.0212	6.07984	44.7248	158.667	268.498	40.871	21.286	78.3315	168.076	229.995	83.6067	118.225	49.3558	17.9935	26.2631	140.836	147.457	72.3265	112.818	201.884	22.4688	44.1251	24.4309	37.1004	107.418	96.6068	106.926	51.7529	12.1586	146.444
844.161	8.15446	21.4568	7.20642	15.6766	9.63561	16.9069	73.978	57.0842	84.4875	22218.4	3.69802	45.4202	42.9062	36.0346	343.104	297.967	156.96	44.8807	211.162	150.76	46298.3	70.0615	90.7894	63.3437	226.792	686.264	422.615	151.098	413.809	315.418	12152	12.2217	11.3706	88.1557	151.725	1268.32	664.217	579.59	843.562	835.017	505.984	92.0791	42.2935	215.612	352.699	289.106	364.055	270.158	565.521
6.08022	2.34036	3.41183	1.57246	1.14662	1.6531	2.63938	1238.87	2707.94	3.53347	1500.94	29.0962	12.9697	6.17347	12.0754	7.19843	6.03837	6.28551	11.9793	5.1093	3.1877	35.3658	6.0251	1.36642	39.32	28.6626	16.3012	29.7723	39.4523	24.5955	10.9132	4.98202	2.70948	13.5509	22.8089	56.8894	21.6673	41.8254	80.7476	30.8746	46.0222	20.2043	3.57078	10.6576	131.13	37.0245	87.0051	8.78471	97.3199	55.7231
7.55606	5.61368	14.002	13.0125	0.876441	1.03524	1.16493	8.86239	37.1992	2.16373	21.9792	31.155	0.988563	24.5898	1.57454	3.86561	15.2091	37.9261	55.0356	18.6183	3.79484	29.3604	9.09854	2.42439	18.8657	10.7538	69.6008	47.1643	66.7199	49.0093	12.7334	12.1197	12.8794	106.777	133.275	44.2085	47.7875	108.036	73.0583	135.348	92.8723	52.724	13.9435	16.1315	18.4805	215.492	27.0625	93.8321	97.7204	31.3154
52.7275	45.6392	84.2722	101.439	68.7075	49.4912	95.63	185.869	266.753	182.566	45.6509	79.5931	71.6721	187.954	124.705	94.1578	148.514	193.283	445.82	271.02	95.5154	226.421	121.635	324.564	310.033	117.022	113.466	380.091	355.721	535.096	338.081	178.456	598.461	572.417	358.195	191.391	283.171	199.436	342.298	807.386	388.013	331.491	494.408	549.283	888.901	256.825	281.81	311.052	93.7644	915.734
10.7463	22.1455	100.077	14.1654	24.9118	12.8499	35.2669	63.5646	69.9342	6.07074	70.4437	22.1546	127.998	26.3067	13.8548	6.22597	4.97845	49.1314	80.672	16.1128	19.7911	94.2342	172.2	76.2415	9.17575	5.03189	17.5275	6.03142	137.979	115.033	40.7993	107.132	67.9506	97.5461	95.4861	25.8014	40.6528	130.63	59.9558	197.284	37.7096	156.135	130.579	54.657	47.6892	25.3662	5.06949	62.9363	17.9957	105.977
42.8723	88.9602	98.5774	39.7784	22.6909	22.387	91.0075	14.8575	58.4054	62.7985	50.1031	94.6336	76.745	55.468	37.6056	27.9994	30.4311	72.6503	27.7154	64.556	61.695	138.683	118.718	81.7854	29.4209	32.0926	36.6927	40.1483	75.0786	95.9913	97.5233	49.8925	122.788	53.827	52.9508	37.6025	81.4511	38.4612	50.5843	105.636	71.6138	59.3926	50.1853	43.2405	96.5403	67.3315	159.073	89.0827	65.9238	112.237
4.53756	6.65347	14.5624	6.50673	4.81926	2.0712	9.60931	30.3848	8.49012	8.60122	8.36008	7.39719	22.9516	54.2516	45.3151	3.07124	6.42993	92.4144	37.2456	4.08721	13.4536	25.3604	33.3321	103.478	131.417	44.1217	6.66014	68.3284	108.614	32.235	61.0404	127.19	6.58714	180.322	300.711	124.482	13.4222	27.8088	75.2025	42.2404	42.3348	45.5801	254.32	52.6711	411.371	91.7019	20.5552	3.84851	25.4601	66.9196
70.1208	135.786	184.636	5.6036	1.13649	2.00311	5.00517	47.9548	100.518	124.58	231.68	312.048	209.571	341.606	30.6778	15.2082	40.6655	241.389	84.9343	198.828	144.787	513.85	736.574	427.125	412.092	116.651	100.726	457.096	543.728	212.509	218.434	161.231	702.05	744.78	935.861	185.966	124.052	116.812	506.377	1009.98	370.121	451.59	240.592	1050.91	866.759	445.013	77.941	24.8444	244.751	690.487
22.3449	33.4758	17.5762	6.02863	2.22544	2.05553	11.2126	85.3893	27.286	46.8051	8.52769	15.3808	64.5612	42.9024	15.4454	4.97451	25.2637	61.766	32.8695	87.9236	54.5657	24.9747	29.1326	101.368	173.342	29.0025	42.9626	107.495	175.661	93.565	58.7683	35.1888	23.691	49.2457	95.9957	215.51	31.7919	172.028	127.452	113.903	72.2756	85.2508	33.8365	50.08	125.957	218.387	217.499	124.391	76.9639	104.267
2.96307	1.7815	6.45537	7.59419	8.01428	4.97876	12.3744	23.1106	15.6839	5.47958	4.08663	89.9126	8.00574	19.6355	39.8304	16.4702	14.0765	42.7388	33.7741	10.6098	3.80147	96.9963	66.7001	9.24113	6.90792	13.7641	10.3337	28.9908	108.384	7.59067	193.538	15793.4	42.3892	34.2614	30.197	36.748	22.2358	55.5964	87.2357	18.3317	27.5697	207.56	7045.48	164.05	114.972	52.1586	2.89794	14.0103	70.9711	34.6535
6.03004	1.8112	0.637427	0.445617	0.38675	0.458242	0.704384	2.81271	1.70821	1.21084	1.51269	2.46073	7.70662	0.628055	4.11215	13.0164	1.99849	7.10299	1.97957	8.51214	2.03894	5.82459	8.58641	5.62322	3.07432	19.3835	7.62524	10.013	11.7475	13.1344	8.1862	14.0655	12.0304	4.7571	7.33787	22.4138	16.6294	9.78773	16.2076	14.7991	8.60243	31975.2	5.28353	4.52524	14.1268	56.6695	107.193	20.058	19.791	25.0397
22.791	86.53	57.5156	16.7984	5.44694	5.67444	6.06408	10.1243	18.1851	12.72	21.3823	89.2309	204.083	58.8795	19.8439	12.7125	11.2904	21.8624	32.658	50.5538	32.0346	103.398	206.096	126.033	67.9086	65.0926	29.8143	50.6808	90.3497	45.5522	26.9962	112.955	106.733	200.581	214.666	115.977	84.7945	97.3654	124.638	71.3249	36.1408	60.2692	145.666	133.126	264.654	111.883	37.5608	11.4898	143.293	111.323
10.7203	15.7289	12.2007	9.67853	4.08618	3.18725	2.36322	8.01279	1.42968	2.63721	19.5963	17.7934	24.0593	20.9518	34.6204	15.3501	74.8402	40.1416	5.71772	11.3334	3.19827	32.3407	16.6738	25.4338	77.0071	92.5344	21.8419	168.748	49.8383	35.485	35.4579	30.809	32.4363	18.2951	53.4312	69.9942	137.04	181.504	125.677	31.5342	39.5119	18.9138	35.7616	64.831	68.1004	60.6005	25.393	6.23112	28.5141	169.234
1.21909	2.6925	2.25699	6.66287	1.94617	2.97436	1.24258	1.66677	2.74734	5.90987	2.01252	6.81533	3.04732	6.66773	7.53722	5.87252	6.14159	7.10578	4.36675	3.01588	6.21458	5.91812	8.00802	5.03936	6.73967	9.46081	8.99978	23.7458	7.32704	9.44517	4.32555	3.30789	10.3641	9.96133	4.1246	6.48052	14.7548	5.66447	8.70816	1.89808	2.81508	27.035	13.0786	9.42092	7.5746	8.1699	9.98554	3.62262	9.71226	12.5671
26.4881	21.3033	7.6294	33.5349	24.8474	16.8429	67.7378	7.46812	29.8361	83.3275	10.3355	58.774	101.529	16.378	25.9717	60.3967	20.6915	96.7101	221.356	58.6591	18.8239	131.72	382.419	48.9579	26.6323	45.0873	29.2593	264.757	103.672	659.744	192.193	299.664	473.675	450.772	26.9486	21.4593	24.5974	26.1891	114.439	660.618	218.468	309.587	499.581	641.332	521.514	17.3371	8.43279	7.52215	25.5484	320.655
11.6237	4.54742	16.1156	2.70846	0.905588	2.45467	1.24366	0	4.06281	2.23896	7.1919	12.2574	3.08462	0	0.355677	10.0042	1.44125	11.6144	9.07904	2.42133	11.6285	21.4915	37.2214	9.3253	8.29319	20.2466	39.5887	33.3468	24.054	9.516	6.01649	10.2804	32.6242	7.93724	73.0343	30.7569	59.1433	36.3836	58.6997	29.6993	11.2316	13.8857	7.35148	15.3936	17.0508	124.723	44.2039	60.1322	66.125	44.6427
18.0087	45.5274	23.432	7.20489	6.59992	4.40329	9.99409	35.5361	75.0419	27.3356	22.2447	604.035	60.724	28.6599	25.8127	10.2291	417.998	85.5283	216.51	359.665	69.6865	1184.34	1037.1	90.5229	21.2397	35.7187	81.589	417.831	516.555	638.27	824.863	777.55	1306.86	112.898	294.821	31.2182	19.212	117.922	112.179	893.906	342.528	690.708	1069.86	301.309	430.983	504.593	4.04893	15.3176	900.37	1555.1
33.3002	109.164	96.6237	8.77582	3.24199	3.70759	1.35842	4.66024	0.806031	6.79134	23.5997	167.639	180.838	167.336	24.8791	1.59697	6.4652	6.62718	18.5279	50.3843	30.0283	136.925	327.978	660.777	112.894	14.1104	3.71091	3.63219	16.7563	122.459	177.212	27.5443	166.008	149.678	124.906	63.1928	95.8186	40.9085	12.1302	112.376	319.883	182.878	0	96.8514	63.7462	37.2682	74.4125	72.4118	9.66084	39.3772
59.6875	46.3851	77.2014	644.523	3519.93	2.24892	8.78777	41.4064	13.9539	46.7273	153.75	111.509	56.8866	273.098	124.976	276.231	5.10015	119.681	93.3248	31.6886	60.0309	194.775	21.1527	238.36	172.528	360.402	230.617	66.3412	132.508	10.7712	95.5168	348.327	218.004	27.3452	206.256	135.612	539.183	99.1191	165.359	67.3456	3.94745	33.258	64.4107	74.4179	100.334	162.298	340.828	526.251	131.969	111.62
73.5069	44.4705	27.2444	67.3873	40.8287	2.34806	29.6677	36.1091	30.7735	93.3615	62.077	40.4992	10.1065	42.7213	83.4158	32.581	45.6118	47.6721	10.2766	34.0691	114.373	7.02771	30.0854	16.0852	123.401	52.4578	101.867	109.878	50.0537	94.416	94.9629	15.6432	56.8038	58.3499	122.914	227.745	80.5005	123.502	270.341	55.3436	15.308	98.8025	11.8794	332.043	269.793	275.137	85.5525	43.8153	255.463	136.844
105.483	88.256	51.524	25.9552	6.10916	17.3979	31.065	75.9829	171.912	373.262	343.711	684.329	146.989	108.126	27.1621	31.0549	55.6616	299.446	144.831	155.772	288.214	845.987	473.576	798.848	110.612	124.596	155.662	253.903	327.311	278.744	432.748	897.018	503.65	326.193	365.671	312.124	423.962	146.542	314.887	311.04	147.639	379.336	748.425	801.612	773.792	448.621	97.5115	154.496	242.686	305.53
42.324	19.5634	25.5096	59.0383	28.1332	29.0062	47.8866	35.3554	3.15844	6.24696	35.1494	56.4961	57.2997	57.9285	153.851	19.9454	68.44	43.2973	9.76634	2.37462	11.8824	62.9753	140.157	120.052	91.4461	116.512	97.3499	108.374	42.9841	7.42679	10.3466	142.219	135.387	310.257	208.672	220.189	241.549	146.682	103.983	88.5254	22.7312	22.6807	248.045	335.699	405.338	327.205	509.521	291.5	180.82	211.301
4.39149	15.4032	17.091	1.5341	0.484286	0.963242	0.981005	0.578761	13.4974	1.28916	4.56547	9.6985	58.0737	6.9429	4.32408	2.81771	5.2919	1.5112	4.93738	8.17321	4.56395	14.6517	76.7003	83.8709	24.1411	19.8065	32.13	10.9218	12.342	22.9152	8.3748	29.2693	81.5953	273.946	51.5891	47.3409	29.084	4.09421	8.69326	39.9188	43.2304	2425.38	57.9213	127.987	292.761	20.6615	9.26047	8.35178	9.9107	11.0337
4.68806	9.23744	9.19536	15.2289	6.44548	74.7665	10.3656	8.48396	1432.85	7.91162	5.43042	12.495	66.4437	9.92744	2.68333	2.04662	57.2543	10.2757	13.3569	6.99411	42.4868	63.1768	93.003	18.8243	11.0054	2.6144	16.9263	38.7667	44.4078	5.52805	14.0516	156.734	59.5032	82.6537	60.8183	64.8737	26.5793	84.3129	47.998	13.8127	3.16483	115.861	95.3295	38.6288	88.7112	109.061	21.1153	98.7058	50.8347	30.0908
4.50032	41.8678	147.04	40.8462	34.0897	24.7371	82.6052	14.2893	24.5378	12.7956	10.216	12.9798	93.5902	45.1498	48.07	5.20195	72.1867	6.46301	6.57362	79.0499	51.2865	31.1523	35.6363	96.8009	35.1983	11.8401	142.255	59.4053	25.6945	81.9258	230.23	17.5991	21.2639	218.251	39.7131	27.6021	20.0197	43.2278	23.363	31.2651	85.5998	127.858	17.689	203.198	136.633	51.796	11.4023	12.6257	22.625	28.6487
7.28993	19.9882	28.0292	16.1039	9.07255	21.9506	37.3092	32.3701	63.7379	35.4963	30.7679	130.205	32.0506	43.9394	22.8695	5.92768	117.612	71.2053	48.1895	177.557	112.582	323.571	129.87	15.3594	42.8008	18.1937	87.9932	199.415	116.42	288.036	247.587	118.827	308.257	38.7804	82.8524	106.891	64.703	260.933	156.087	275.514	394.363	365.221	102.354	126.916	167.959	145.777	26.4951	140.165	201.915	171.047
11.6568	18.6482	39.1289	2.23772	1.45251	4.61754	1.69283	6.55338	7.3045	45.0307	46.817	9910.77	21.1296	4.76241	15.8181	10.6438	6.34826	5.42824	14.4451	13.2531	27.6604	29727.1	63288.9	22.4389	13.0421	14.6002	67.5143	10.8869	14.754	20.1678	16.0463	342.356	57345.1	459.208	40.4513	47.7097	116.755	493.257	51.4708	224.978	20.4555	67.966	354.966	527.518	616.884	216.947	31.1001	25.9119	225.235	398.004
2.52579	4.27321	28.1521	0.373587	1.18621	3.65536	0.475688	18.1357	20.0342	3.51147	3.87567	24.0889	4.80384	4.3314	2.94166	3.34723	3.59054	1.57057	32.1525	17.1476	15.2354	10.886	39.2612	3.73699	3.18774	4.95952	2.58915	0.822623	19.5241	44.8426	5.16562	20.4719	39.736	182.338	10.0907	4.70634	3.96635	2.37849	59.4203	191.641	58.2048	21835.3	26.6777	127.04	101.443	17.1913	17.307	9.04029	19.3792	108.879
32.7455	23.5197	7.02316	6.01027	1.43387	1.55083	1.9237	24.3038	24.699	40.9593	25.4472	29.824	1.53418	7.51979	3.20642	1.54209	7.60929	0.674982	14.4886	17.8091	37.1692	287.328	4.59806	2.0781	2.53525	4.12539	10.1707	6.426	0.491216	2.14469	23.1752	8.00465	4.5702	33.7876	3.24894	11.9761	14.3814	18.823	1.30541	14.7726	2.82686	15.2829	6.91312	89.7999	27.2429	4.90025	28.8037	34.0222	23.7882	9.66587
6.67468	11.1101	3.19606	6.77337	0.933374	0.451773	1.00099	2.77012	0.573469	1.90087	13.8881	23.2666	2.41283	10.543	6.69013	1.84544	3.51944	4.24351	2.59385	4.47793	9.62372	24.7053	30.2547	8.37227	24.5161	2.2613	11.4857	13.5948	14.7735	16.8096	13.2162	7.3349	41.487	22.5771	40.8377	7.11386	11.4614	20.156	33.0266	51.0293	20.3035	37.0794	8.57373	38.1068	22.6016	13.3366	32.415	38.5593	47.1509	105.429
16.6994	13.248	7.68837	13.1804	2.79715	3.25631	1.99178	29.1092	65.8509	18.118	5.46099	26.7932	18.1311	12.4889	5.12818	1.49988	4.32279	20.7744	67.2245	8.40905	32.0895	8.7788	26.1253	42.5458	12.5321	7.98261	6.7053	13.1284	31.8787	29.4777	17.2512	17.3694	9.81798	36.0347	24.4244	17.0913	26.5373	23.9316	38.4872	71.9246	53.1275	31.2352	19.5266	53.0634	119.635	17.1774	28.1303	17.303	44.6979	51.0047
33.9644	62.4092	38.1247	39.0099	42.8504	44.2487	47.7453	18.7935	4.01193	23.6019	24.3999	49.3164	74.3164	32.363	35.5184	39.467	50.1439	43.2467	38.2825	16.1135	49.2485	37.4599	85.3984	67.2613	75.0538	48.1252	20.9835	74.329	90.5166	68.8536	93.5028	110.906	80.2738	83.4113	86.6045	26.755	12.39	20.9414	136.61	151.563	144.954	11.2879	96.5906	55.9031	83.6113	67.4342	44.3958	62.821	112.371	224.768
2.05921	0.654192	0.530532	2.00361	0.339716	4.53464	4.09798	0.476582	1.97614	2.64647	4.68239	6.23712	0.851937	16.6394	3.10749	1.13444	5.58152	28.3552	4.4245	0.884268	5.4343	7.16134	11.7577	12.1972	14.7024	5.59465	3.27837	5.51185	30.2168	10.2563	5.62582	25.9864	11.4071	94.264	13.9514	3.20482	3.28528	4.85125	20.9043	21.959	12.7469	12.7414	14.9887	82.3072	56.0746	69.4942	8.31294	41.4391	11.1502	10.2234
1.86273	1.98011	1.00972	1.64428	0.694283	0.914005	0.987472	0.853316	0.120501	0.786221	16.8036	4.11911	4.8908	4.12004	3.61149	0.44864	1.25653	1.6025	1.81175	2.98606	2.06846	10.5507	15.1902	11.2483	12.8975	4.04395	1.11774	5.6677	1.40123	16.5959	2.56068	15.3316	9.76784	32.601	10.6969	27.8281	6.34969	8.60554	7.39988	3.62425	16.4939	1.0369	16.0199	38.8746	35.5097	17.2607	3.77947	3.04211	5.96809	10.6837
35.1131	293.606	221.293	13.0767	6.82555	8.38902	38.6873	20.582	8.59102	15.8161	18.3625	175.162	299.549	31.0999	29.852	9.73278	88.7402	42.9054	84.3039	170.197	13.3718	450.141	521.013	87.4785	61.3832	32.5014	81.39	103.596	278.31	262.127	258.533	336.059	811.325	544.305	148.701	210.444	118.208	191.562	346.884	429.809	202.901	48.0358	572.397	494.276	332.671	163.156	159.448	191.281	173.686	361
4.43453	2.03802	1.55454	3.80706	3.00992	4.02065	4.63402	7.96281	6.09991	0.629016	3.13432	1.83505	1.42679	4.10467	1.81136	17.3457	7.01273	19.243	4.85771	1.23442	2.60622	1.80819	2.64065	3.19498	5.69718	2.43594	8.07302	30.0534	47.7129	3.55033	4.43846	3.24914	7.94253	10.4088	9.83226	10.622	9.75281	15.8643	28.1744	70.0018	5.73295	6.56945	2.15266	3.83989	6.13385	5.56406	21.8911	21.8851	32.7111	11.3179
8.05078	15.4462	12.2018	4.13578	9970.47	2.15912	13.3186	10.1932	17.229	17.343	11.9927	19.9768	18.5227	45.2307	8.49557	13.8776	26.435	27.6324	56.8918	42.3596	7.9955	16.0505	5.35213	46.4012	30.9822	22.3305	35.835	58.4383	100.507	55.8365	6.1077	44.6842	30.6964	23.7607	65.7764	15.7132	119.674	38.2254	136.444	130.73	26.2215	36.4947	24.2649	49.8749	120.287	213.027	4.81628	6.80688	224.422	257.931
79.4845	112.827	11.0912	18.2957	1.46585	7.87403	23.159	46.1753	18.9398	89.5893	116.21	221.711	77.9617	58.5412	5.72004	1.93418	46.7365	103.935	99.724	180.976	153.335	325.016	205.62	101.303	87.1749	18.4953	49.527	195.353	245.831	289.573	317.629	316.824	189.775	119.563	152.629	150.832	98.4383	160.785	235.624	274.856	540.617	366.318	495.186	248.125	302.167	264.847	133.866	101.938	219.662	227.27
29.7578	52.1839	15.7785	68.4173	18.1068	24.3673	2.54707	12.4202	5.40633	12.5445	54.9363	29.8967	32.4447	62.329	59.114	8.27471	3.71919	21.1917	51.2574	20.5466	30.2757	61.2748	220.35	113.677	44.5209	24.6466	0.741161	22.0404	193.578	207.407	133.319	372.603	681.623	701.252	273.079	210.674	30.7858	8.69842	131.687	452.401	291.376	266.36	219.615	215.49	50.1328	111.371	40.5348	0.96947	150.283	237.496
140.978	63.4336	103.774	25.4689	15.4305	119594	142988	20.9669	45.9602	114.321	152.826	174.056	101.79	113.657	1744.12	72.3755	68421.4	459.502	200.846	339.399	43.0998	261.132	313.189	188.44	170.213	177.061	846.782	1227.51	549.409	571.091	409.429	367.001	531.346	138.156	603.506	726.636	798.915	1689.02	753.141	221.799	203.962	322.604	486.278	958.316	800.429	1522.27	289.289	1449.42	1281.72	672.878
8.47967	15.5644	22.2668	10.3571	10.2497	29.0623	28.1986	0.417488	0.334445	3.99427	11.5247	6.6737	28.364	40.7253	11.94	18.0643	60.1566	16.3517	3.36174	7.77169	5.88202	26.2886	21.1666	57.0278	47.7434	34.1134	27.212	30.979	41.321	22.7743	3.39666	47.5489	96.8534	120.187	252.95	77.448	87.1195	95.9348	52.5958	39.4747	20.5717	7.95838	242.886	255.828	392.513	133.465	30.726	6.12405	73.0207	75.873
0	105.151	416.565	18.9791	8.63618	5.37232	55.6757	191.439	419.939	944.757	257.195	186.463	341.581	117.815	3.04249	19.5752	60.2527	526.933	402.79	827.364	456.389	482.655	226.783	142.043	100.35	45.924	219.946	705.016	992.969	232.107	321.098	475.419	85.6489	515.425	323.443	277.251	714.182	263.249	739.256	638.75	374.03	1864.07	472.865	335.788	693.73	633.264	1541.53	2919.13	1205.81	1563.57
3.62817	26.0369	15.1159	2.72864	0.460543	5.15406	4.46101	115.881	59.8366	2.52292	6.62501	135.532	35.8472	15.4314	0.498499	1.29196	12.7076	17.621	67.7677	5.58626	1.93463	128.655	174.394	47.946	5.08655	2.63824	15.3169	28.9949	35.1066	63.2546	3.85571	27.1008	98.3739	177.367	18.9982	1.42367	20.0375	33.9364	37.3703	99.4606	19.3164	34.0697	46.3318	28.912	100.526	21.6528	15.9759	65.7094	44.8383	81.8978
374.902	336.71	80.7655	179.332	99.0852	52.3373	226.813	35.1626	2.47978	216.968	488.867	431.818	118.013	404.818	833.149	288.42	587.705	417.335	276.279	54.2883	269.495	646.495	270.679	202.989	1051.13	831.331	817.003	1342.33	442.875	1080.74	1054.14	856.844	550.441	453.631	589.181	684.313	909.534	854.343	1016.63	1180.45	960.789	1119.16	431.319	1078.67	651.896	646.955	586.098	746.009	378.588	1104.71
20.3112	5.43233	13.6546	4.5015	2.94421	19.4003	13.7461	11.4849	1.14594	54.6	26.6475	43.3688	27.1246	35.2475	5.66457	4.91242	25.7504	54.4487	36.9429	71.2761	20.7264	54.0495	40.8689	126.202	4.56427	14.0562	83.941	55.4782	143.814	144.552	83.7963	10.3495	15.3101	4.5057	204.702	60.1065	750.514	761.032	249.025	84.6163	22.3919	20.2413	10.8126	7.43983	121.982	404.703	114.736	377.507	1238.23	249.312
12.8856	25.3571	11.6283	3.02374	1.04834	5.85421	6.56889	18.1111	35.8608	97.7109	36.1318	52.0934	14.5548	16.2233	3.44324	4.65694	23569.4	13.3141	31.9032	63.8864	195.282	64.2693	79.5635	24.1211	59.9937	6.44255	9.50267	15.1922	73.6019	83.863	64.7482	75.1651	108.927	86.3661	250.965	113.483	30.4283	50.7846	56.3924	117.75	105.714	230.995	106.53	165.518	973.032	485.955	21.9462	9.87019	64.1669	88.9228
4.67217	16.308	8.84467	1.4423	1.93124	0.795384	11.4432	18.7995	5.54638	41.9455	10.4105	9.44255	7.92363	4.72322	0.984398	24.4078	6.38919	32.3813	17.0058	2.80075	61.5854	36.8847	16.2055	18.8241	21.0091	69.0998	63.9182	39.2054	8.85069	12.6454	4.66466	39.6425	17.6297	81.9981	97.391	49.9884	81.3251	9.19748	52.7964	41.9019	11.1793	5.77944	58.7483	174.445	148.628	199.159	16.5928	47.0416	29.4542	62.586
192.303	51.183	13.4134	33.1559	2.02349	241.353	108.814	563.555	639.633	244.571	394.97	120.889	77.8319	9.69382	12.5313	9.17948	230.073	32.7844	79.9391	32.1547	63.0987	489.292	263.211	81.6835	29.7517	1.31823	35.6094	874.807	50.2539	503.455	146.231	453.954	184.442	504.42	6.7618	2.85447	9.81521	7210.64	5.9358	836.14	764.91	710.322	132.959	519.779	105.724	4.79574	9.12283	5.75062	1.43466	82.4731
31.3605	29.4205	4.94759	13.4161	11.2205	10.9521	14.0663	108.077	198.002	156.381	81.9516	148.508	6.82288	7.8432	19.0702	11.7722	16.2974	12.4279	136.028	282.741	120.811	246.397	79.894	13.6958	232.991	57.8804	4.6811	4.64221	26.5241	150.192	361.188	308.78	97.0986	82.4017	316.425	443.183	212.448	86.4034	52.0652	39.0989	111.664	179.641	204.273	449.405	703.696	668.418	122.203	30.1021	353.09	176.653
396.092	134.364	89.1333	11.8836	4.52069	12.5754	12.6707	145.221	245.461	159.81	317.404	283.05	51.6513	118.623	17.3875	17.3081	54.2644	131.243	265.129	141.949	125.368	361.043	70.2568	213.253	83.3453	44.0758	98.1297	167.236	343.197	194.913	134.827	214.659	56.3959	134.945	723.616	163.99	375.543	355.328	710.088	522.274	68.0577	131.467	94.3283	224.306	649.752	466.679	565.385	647.773	629.037	584.233
85.9928	141.451	53.266	13.8651	4.87567	9.64087	13.5214	31.8267	48.5836	110.093	141.441	157.199	135.29	111.947	34.2025	23.9012	45.8802	34.23	114.017	224.586	294.452	331.414	771.246	265.272	140.191	37.4158	86.3391	74.4471	199.268	466.239	887.547	462.544	303.617	498.938	511.145	151.652	89.3986	162.092	360.694	481.619	872.609	602.137	681.507	398.102	742.821	421.398	109.558	267.889	399.626	812.097
11.8879	4.2469	0.565011	16.2016	8.10536	17.8106	11.5189	6.95724	0.287393	1.71104	7.15703	7.76553	5.67113	7.59456	22.1204	20.5696	61.5138	22.2802	7.56411	2.40804	23.4727	6.40992	3.05781	7.76956	38.0436	59.3465	55.8825	50.6001	14.4087	0.471143	18.7137	36.8513	8.68873	11.2955	2.5684	34.8853	97.3542	109.131	26.6741	6.12133	1.87098	26.7499	43.5681	144.824	92.7143	32.0811	12.7634	65.0897	47.839	18.9552
2.88126	7.74617	3.3252	1.7215	0.570277	2.78015	5.53372	1.39763	0.355659	1.14148	11.8931	4.27612	2.65873	2.26869	4.66992	0.99067	13.2071	5.37041	4.56321	3.90067	14.815	35.0782	21.0051	3.80411	5.70571	7.40199	13.2087	22.7281	23.7278	10.3099	10.678	9.77287	37.1286	6.35404	7.56789	8.70068	5.77472	39.8421	49.967	11.8842	5.3807	20.096	9.84254	22.7253	20.6534	15.0389	33.6783	45.9656	52.2287	22.7101
12.9331	14.7028	5.20587	2.16949	1.70254	0.846389	1.52159	15.3321	7.36928	16.7573	20.0798	6.05279	1.80064	9.85908	34.9328	4.23859	4.81536	25.7013	7.95608	32.0449	5.37181	20.6629	18.854	5.99121	16.8353	13.8949	95.2547	26.64	6.79161	3.82805	29.9515	10.8027	4.7505	5.0246	27.5248	10.0586	1255.2	142.617	17.4669	7.49139	109.05	25.7043	11.3212	13.4402	42.3231	56.0928	206.178	348.949	261.296	34.9482
164.181	176.086	8.72206	6.99133	0.942746	2.26725	4.65173	23.1051	37.901	6.46294	263.849	328.569	56.3899	32.2718	8.17105	4.77145	18.6736	44.1381	324.312	167.537	24.4511	232.303	567.681	81.2024	41.8299	18.804	26.848	37.9005	293.402	527.992	159.591	182.777	473.943	546.285	129.367	65.9627	76.3671	97.2175	215.322	1004.68	420.534	221.145	272.734	809.792	221.781	235.188	48.1141	161.831	224.514	1200.9
5.64908	6.9831	38.4171	4.73063	2.01031	0.974766	6.91669	35.5499	25.1033	37.4122	26.1962	15.8626	8.33221	17.3781	14.2027	4.57157	42.0335	21.7898	45.6293	2.32912	5522.25	37.964	21.8955	13.2099	35.4318	14.1807	43.67	33.5577	65.1651	42.2975	21.7113	32.7588	80.758	37.2549	66.4241	72.5264	40.4821	76.5835	41.9864	105.855	41.256	17.193	51.0326	133.975	53.2224	134.524	78.8954	105.76	74.2083	28.4704
57.2726	0.802773	21.2342	0.91321	2.33719	2.3144	10.0353	3.61598	28.3376	53.002	65.7465	85.9563	23.8256	7.72317	2.27928	10.9926	4.69565	2.20929	155.422	48.5376	1.76892	174.233	377.119	7.43433	6.7032	5.12385	38.8853	4.45471	89.6654	109.738	26.7504	40.1819	251.17	194.063	9.26801	40.6768	18.4019	33.3329	25.9977	51.8227	41.7483	4.55108	175.62	55.9928	54.3039	26.4782	2.73426	102.335	12.1046	45.9896
12.1855	13.7252	3.23112	2.25143	3.94734	2.18528	6.30058	2.66019	22.1112	15.9754	44.4484	237.507	79.9625	3.81924	3.63248	5.29977	11.3748	24.0561	89.804	44.0514	13.5571	89.7609	638.592	59.8658	14.5215	8.14368	26.3158	41.9994	21.8026	16.5117	13.245	109.071	351.019	236.053	28.305	24.7174	23.734	31.5516	37.6684	11.3533	65.2386	24.8866	243.376	703.41	303.232	14.0754	44.8374	88.6458	63.3954	20.3968
70.9757	203.019	126.536	4.25842	4.00643	104.675	199.117	151.574	170.252	239.152	116.286	117.541	356.517	104.051	106.989	106.286	356.796	364.275	102.761	203.224	413.139	290.818	499.393	664.663	212.917	381.322	307.308	369.631	260.525	279.885	496.286	371.881	307.93	710.124	807.463	1948.79	1141.11	701.032	492.548	255.824	177.089	375.668	316.648	439.984	711.431	2927.69	384.995	316.262	1209.45	433.907
23.8447	6.08788	7.8054	2.55822	0.787899	1.36369	2.96264	5.67104	16.4889	6.21614	17.7129	15.38	9.31704	11.6639	19.0196	12.8846	46.9609	12.724	26.2112	13.5579	9.49515	18.0179	28.0536	28.1282	47.809	34.1243	53.2774	67.2714	37.9955	30.5654	40.3187	20.6769	51.5532	37.2793	87.0882	108.971	50.1772	95.2328	71.5021	41.9066	28.1295	9.57549	14.602	54.4775	113.521	82.8694	101.56	21.6265	54.1967	59.3016
313.001	136.487	24.9647	56.2126	27.2938	63.9068	101.469	205.974	178.572	694.703	291.396	553.183	93.5821	34.5144	34.128	57.8855	32.5893	160.91	139.279	82.6263	197.734	456.553	330.313	103.565	42.7018	27.1935	8.41087	29.0802	1220.54	380.728	97.8979	45.2626	71.7349	127.487	265.484	28.9215	14.4265	24813	54.8544	191.613	48.4221	201.384	40.3527	38.6555	245.167	52.2106	13.1444	77.2379	25.8067	75.5147
76.226	293.692	635.653	979.698	221.041	39.2781	153.501	149.97	63.7384	581.599	193.134	75.3814	591.032	397.643	461.342	11.0511	257.243	134.145	88.5252	62.0816	990.317	235.315	410.495	392.601	85.4486	269.079	377.506	288.385	44.0401	91.9445	103.754	28.9622	182.827	41.9376	227.656	624.264	689.973	270.695	189.595	80.7956	671.306	27.6897	65.0101	282.818	123.563	136.756	541.726	126.924	63.0573	345.62
40.3683	44.86	4.36899	7.72529	6.28251	3.05199	1.11442	9.8115	63.7097	20.5519	52.3484	70.6073	24.5645	3.06471	2.18397	2.04707	7.48685	2.31354	4.58745	23.1919	5.29181	109.724	72.7578	23.1984	2.9575	2.68705	19.7666	5.68688	13.7535	121.984	27.7489	36.3676	112.799	45.878	4.75786	2.60694	31.6641	3.12773	14.6719	25.1518	53.8255	215.776	18.1832	40.417	59.9275	3.24126	40.6537	90.686	2.94326	22.4087
5.66911	1.73228	3.06105	5.87557	1.71727	1.90158	6.26275	26.5144	31.8704	20.0528	1.59545	4.21502	5.13988	2.64943	4.44421	1.10923	2.99805	5.27738	17.3998	10175.9	51121.1	3.88035	15.0932	22.0885	1.0929	1.77988	0.773965	1.07863	2.02093	51660.3	93924.4	11.7119	14.2054	32.0178	5.42123	3.82057	1.00989	0.732538	0.647818	2.28841	13.3736	30.0277	9.64445	31.446	24.5874	2.11739	3.22038	0.879224	2.39089	2.4284
72.2751	45.1952	71.0132	22.227	0.874648	0.47894	20.1401	48.2302	10.6081	10.5417	140.358	25.8664	74.2491	123.801	12.0907	14.1383	29.6877	189.742	51.7748	10.7011	17.9645	34.3238	23.275	146.381	104.48	58.209	50.5628	113.911	133.201	46.1333	19.8501	241.956	223.235	356.3	579.361	222.293	189.172	120.225	297.809	164.817	16.0306	99.7985	473.421	1184.36	1268.38	922.382	285.417	39.4356	193.159	281.943
11.3109	0.836419	9.93141	14.4035	2.59574	1.18744	9.05572	1.34208	1.70699	3.21886	51.1276	65.6627	4.22139	10.4848	11.5723	6.16997	18.6482	12.3836	2.13358	3.04433	3.58515	107.622	196.42	39.0912	22.0813	20.5955	15.5922	50.3943	7.25629	25.1633	89.3083	118.953	153.056	229.22	83.9889	10.5686	24.6063	16.4396	128.932	98.4321	40.5313	167.46	98.635	234.902	140.253	77.2781	6.51324	22.6992	84.0449	328.653
2.00496	2.3326	3.83838	4.62476	2.22963	3.57137	7.00857	7.47302	4.02381	2.31646	5.62431	6.94281	2.4375	6.27886	4.80381	6.62437	17.0545	11.5461	2.7404	7.33443	5.24358	8.92412	12.0778	5.3846	9.18991	12.7585	8.54987	21.3277	10.061	10.102	8.78809	12.6708	9.47428	7.65763	4.2685	12.3141	6.295	37.5755	10.0232	5.76677	7.90707	23.5213	16.9876	10.2581	11.064	9.53629	1.25155	18.3426	26.5867	15.2391
[truncated: 2 more columns]

## Sheet: SZ
1.52186	12.1139	5.4526	0.981883	1.48669	1.23009	0.63226	0.782845	1.69853	1.53648	10.3966	6.07407	15.3282	4.19268	1.48544	2.58594	0.936757	0.388909	3.86761	10.2877	13.7579	13.2117	31.4191	17.3111	1.42885	1.58455	2.13756	1.04791	2.24005	21.8875	28.7848	15.3165	7.40697	9.2284	5.46777	3.80111	3.13503	100.438	1.46181	9.57378	6.60049	20.5094	2.48078	17.8052	13.8889	2.96941	3.37993	89.2401	191.066	6.36456
34.7082	12.3464	8.56135	1.11419	3.05146	3.66131	1.90101	11.4146	2.59956	2.36605	12.1812	19.5074	8.99865	4.25368	1.39368	3.18408	0.797382	8.70865	2.42353	7.8802	3.76257	4.57896	12.5598	20.317	4.06503	0.513616	0.52228	1.30178	1.43073	22.9552	12.1381	5.67959	9.34761	11.8509	14.3654	7.23921	3.3928	5.87308	1.52291	138.06	14.1271	7.28267	12.3434	10.7	15.7136	57.4837	16.592	6.40961	5.11878	39.6952
41.197	41.4373	40.6387	7.80255	4.02294	3.12905	11.2282	7.48632	78.456	31.1538	17.1858	8.07881	39.1263	10.1756	8.7803	3.24631	3.0656	14.7923	9.27601	36.855	75.3173	9.84845	4.54306	10.4778	24.6215	8.24344	6.39451	8.87237	4.27119	3.88433	5.94951	11198.4	14.8692	4.32862	33.5206	28.3154	4.74303	7.2252	20.6141	2.7984	2.13246	8.56285	28467.7	3.73163	19.2968	20.5635	19.3811	8.65569	7.43339	10.9376
597.256	0	12.7581	4.33643	10.4345	63.208	10.6663	40.8947	150.859	214.549	49.0725	53.4317	0.753834	3.02489	4.54278	14.5209	13.5243	57.0023	10.4758	15.5192	84466.1	119.95	145.488	10.5418	9.59742	6.01307	5.58748	98.1998	69.5745	57.6044	0	40.6028	96.9153	21.315	2.89435	6.69681	5.66826	2.02068	80.2815	45.8009	23.5125	0	84.4985	36.2969	3.54044	4.50272	6.20247	10.6516	2.03535	20.4822
8.01534	2.87205	5.07021	0.387349	0.670723	0.477809	0.923526	9.53061	5.19949	2.80221	7.95739	1.3596	0.66331	3.4869	0.497654	0.878558	1.43844	2.09336	12.1369	1.30121	1.94487	5.4966	8.75471	0.789915	2.74182	1.41849	1.54505	0.963222	3.21781	1.84257	4.51692	8.8129	10.5567	14.5263	8.78814	10.7663	3.4585	2.47666	4.93441	1.60107	6.496	11.1046	6.84447	18.6271	19.2765	10.422	11.6651	3.21275	7.97046	4.06912
31.155	39.6721	4.39729	2.28126	2.12189	0.439289	1.22426	10.5119	13.9421	66.5634	23.0336	28.3486	15.03	2.87159	4.84536	3.68629	1.59218	0.584487	15.3597	21.7366	80.2107	4.356	23.1428	8.89773	5.756	4.68057	1.20061	2.26355	0.674644	81.1053	25.1103	0.196159	15.1181	14.2845	8.06366	13.8201	5.52047	2.93645	1.61876	9.89622	15.353	6.75935	9.83547	5.16263	9.53877	14.4815	1.71965	0.622405	3.41983	21.5558
4.62606	3.82081	4.29061	6.14102	2.02188	4.36036	4.39876	2.96078	7.4082	2.06322	3.98051	11.1308	2.02374	6.30165	3.9191	2.09339	6.07826	7.34666	6.62325	1.59384	2.49921	9.12681	59.486	38.3822	19.1664	6.22201	5.77006	2.61689	5.50646	9.00874	3.36454	4.32333	23.9361	48.4779	33.0154	13.0159	6.36164	20.0256	6.6785	10.5453	9.64711	18.2764	21.3583	17.0878	39.7719	21.6824	8.36567	12.4013	26.7654	20.1532
108.085	3.36599	1.17535	0.77841	0.817382	1.08909	0.841953	6.80177	7.11553	31.9359	6.05362	4.93734	1.61186	7.18655	0.919336	3.54098	1.1259	2.61117	2.21971	7.01767	724.64	3.10174	3.72832	2.78568	4.1676	5.69538	6.81677	7.69117	5.04324	13.3908	1353.99	2.33019	0.610121	0.9365	10.5005	19.7221	13.6828	15.0423	3.25976	0.497523	2.16515	90690.7	0.906213	3.36007	9.9678	15.9271	19.385	16.901	4.6318	5.54759
3.13157	46.9516	4.42297	4.00156	15.3401	51.6026	24.1264	6.81043	20.1746	11.1317	3.93254	15.1194	13.7154	0.342576	1.67607	43.7289	27.1201	0.947962	5.36502	1.42361	11.8064	0.599368	1.44341	4.06089	0.691835	1.72637	1.72412	0.602737	1.26263	1.61037	1.42138	6.33271	0.472561	1.12746	1.41855	5.92805	1.41913	1.18326	0.907901	0.159905	5.87006	1.59162	1.04773	0.224053	0.389074	9.00553	2.03791	1.10608	3.05755	0.673021
6.36519	6.6574	0.778499	2.11304	1.84836	0.306879	2.20343	4.49731	0.452561	3.55323	9.97104	11.2162	21.8731	0.919793	0.48464	0.291886	0.539653	7.72535	0.496322	25.6168	4.89309	29.7429	75.8391	3.46632	2.74954	2.1199	2.37056	4.56882	5.23328	17.6593	41.8247	31.8251	81.3599	86.005	7.6294	12.4707	8.36734	13.9409	29.212	14.0089	11.2804	89.1174	62.2407	96.4232	48.7783	18.4421	15.4732	5.03856	120.135	3.61539
4.78825	144.779	148.885	0.932003	3.63636	3.16664	9.12603	15.0437	17.9724	19.6613	4.68989	173.817	153.712	2.42011	2.56734	3.93928	2.28345	11.5209	5.03558	6.92167	26.9914	20.1653	449.48	4.30792	4.06095	15.4117	3.10691	12.0126	28.2433	44.3987	20.922	3.17239	151.999	2.09099	10.8252	18.9267	1.25642	11.5491	6.73991	16.8155	16.3176	14.5757	3.90516	3.46315	13.3893	21.8857	5.34795	7.91754	12.7585	5.39045
6.93131	25.5964	13.5283	1.7793	1.21552	0.397016	2.41536	6.4429	5.98966	19.945	4.31279	3.99964	11.0801	6.04899	5.44493	1.86917	5.49918	3.7189	12.9681	6.848	13.5034	7.11863	9.59075	11.1036	12.4649	5.47568	4.30905	13.2079	13.2187	32.289	15.5574	11.0266	2.20731	15.689	9.82143	10.7274	5.50113	5.2273	8.07744	3.9579	9.0874	22.6819	33.5268	4.22046	20.7026	9.50277	3.89304	2.0205	17.0938	5.17315
6.17575	2.42637	0.484609	2.00669	3.61013	2.01897	3.84177	1.84806	1.56284	6.94557	10.3687	3.41059	5.11178	2.97114	2.91561	1.37712	3.97911	8.30211	2.52512	5.44476	14.1959	6.51608	2.12462	10.0618	4.16936	1.70795	2.03116	3.82527	9.60787	7.44785	9.77158	3.15378	4.25202	1.44503	5.28313	11.9946	3.37073	5.85215	10.4431	6.70566	11.8056	7.07932	13.3061	3.04567	5.28795	26.501	2.9876	4.35476	13.4081	10.9424
1.95464	12.5004	25.3962	2.63861	0.953062	0.969787	1.75396	0.970015	0.870749	3.4905	7.80882	8.67539	14.1238	3.73794	2.06885	1.06681	0.958584	0.892524	1.15322	8.40215	13.0474	14.94	19.9337	10.284	1.53209	3.23808	0.70042	0.845908	1.64699	3.66196	6.25702	3.36225	9.86843	4.82564	28.3542	10.2392	3.39333	1.68881	1.981	1.84592	4.01439	43.2013	16.0981	7.65618	11.8523	3.07217	5.28252	1.8739	1.61557	2.65771
12.6387	14.0529	5.53665	1.73603	1.79161	3.30696	5.32297	32.6427	10.2103	12437.7	20.7439	7.01972	19.1654	2.65864	8.97416	4.70761	8.37258	25.9818	16.904	11.8131	159223	2.9461	9.14736	14.3829	14.1076	20.2123	13.4705	31.8659	10.5456	10.0991	25008.3	10.7232	10.6505	87.3747	26.9858	29.7347	22.4252	28.6918	39.184	23.9551	40.1764	43008.5	38.4932	39.2351	42.8913	31.3839	42.1286	30.0512	37.9185	20.3609
70.0671	24.8617	8.02321	4.44932	8.16803	9.74074	9.16978	12.6192	60.0116	17.9597	38.2939	3.79074	15.4686	1.91193	22.4291	2.37054	3.43607	26.2715	12.4045	109.747	32.0795	90.7014	48.7755	21.25	5.86461	4.23751	7.05197	9.53008	21.9035	52.2264	43.0167	97.0851	183.237	53.6079	143.293	639.927	1469.75	265.14	28.1879	109.256	29.896	23.4532	118.429	107.256	69.5419	213.512	107.325	67.3887	155.505	44.7645
12.7281	5.33173	35.7058	41.1621	15.0193	5.70723	8.87386	14.9619	3.06061	7.00496	30.4684	25.3132	18.0078	32.0204	35.0187	9.92539	3.92641	7.09159	4.21367	3.01163	4.66712	41.2507	3.13757	1.46673	7.97968	36.1213	12.1664	1.53201	17.1404	18.2103	3.17716	15.5091	11.3033	4.17021	4.77334	4.71399	5.26716	4.28027	2.64289	27.4494	5.77788	0.842641	2.71515	1.88667	0.94783	9.74516	4.21456	14.7684	2.88742	78.993
2.41136	1.0468	29.1562	18.9766	0.794585	1.79857	0.850801	1.51241	1.97067	12.6367	2.84583	3.08718	1.26224	37.9031	14.4266	8.37027	8.69177	12.1281	7.31603	4.14113	2.72749	5.66045	6.34984	2.23989	14.8205	40.9335	38.9789	32.0526	11.2991	7.94197	5.5533	9.80076	3.44543	8.16803	13.6785	59.2571	62.6786	66.207	19.5577	2.36873	1.93909	3.15346	14.0623	3.63358	4.58893	19.934	53.3563	39.2037	16.0101	5.56032
3.47176	3.26541	4.40071	2.81196	2.83181	1.86742	3.78111	9.12225	12.063	8.71953	2.85087	2.89993	1.73507	5.03172	9.19667	2.89824	4.07891	16.1952	6.68761	18.9488	2.70334	8.67463	5.4324	2.59887	2.5351	5.50772	9.57587	9.73139	9.38662	21.9992	8.58957	2.88236	6.06783	3.96722	1.66177	2.39215	6.25186	8.52004	10.6369	3.5897	11.7224	4.29852	3.01103	6.02485	1.61292	2.50083	2.48007	10.0445	5.48806	10.1416
10.7295	2.21972	17.356	2.2478	2.44212	2.62099	5.22789	26.0788	29.1045	7.51522	14.8038	4.31146	1.26373	7.49751	5.95834	6.17921	8.56405	3.10114	7.54178	24.0157	7.41215	8.12676	20.1787	14.1529	15.1326	6.49781	6.28064	7.52693	9.88537	16.9676	20.827	8.17149	54.8493	74.2518	14.482	5.04942	6.08391	7.213	10.2655	13.1007	17.1946	7.43688	43.0079	28.8247	4.14418	8.85182	3.54238	5.08455	7.68058	22.4577
31.4436	42.9073	10.5943	5.40366	6.86921	7.77096	6.12569	4.56421	12.5625	36.195	28.0434	41.5601	68.9128	3.8221	6.67935	4.83219	12.2966	8.7983	4.54811	10.9013	24.954	29.9289	52.9797	13.9954	2.15696	10.7864	6.42544	7.45838	5.56293	39.8212	7.0205	31.8872	20.6124	68.0436	110.709	9.43165	9.93937	7.55537	14.9219	26.8252	68.2187	17.8345	38.8405	40.796	100.985	5.14947	12.6663	19.6146	26.3342	43.5163
4.1578	1.82967	2.15764	1.65746	1.03098	2.00193	2.08197	2.69405	1.90971	3.07271	1.96927	3.97259	2.09254	2.12495	1.76019	1.25935	1.24141	2.4488	3.51969	8.20653	0.53709	5.30993	7.09334	6.38411	3.73855	1.78152	1.3459	1.60437	2.78589	14.6562	12.1065	1.34151	7.08437	13.428	7.20552	5.35668	1.47367	3.33146	7.66028	18.674	15.5135	10.9845	7.76395	29.8074	37.6427	11.5084	7.56188	9.38822	9.00538	43.2514
8.30389	8.49218	14.7121	34.707	9.25544	10.7661	5.26773	9.22541	17.6487	8.32099	19.1882	5.09264	6.80306	5.52529	19.461	7.59266	12.0539	14.546	6.70264	23.4397	15.2797	18.5661	11.2072	12.132	7.91797	5.65573	13.3735	9.45929	14.3923	12.9211	17.2975	103.408	26.5513	11.474	12.0069	16.6953	10.0791	54.8742	8.87565	19.6501	4.12272	55.4678	2.75866	4.97083	36.8539	19.6137	2.42944	11.6359	187.779	51.558
42.2838	12.2098	15.923	6.35781	0.74083	1.9363	9.54138	1.82971	15.5755	77.1801	8.037	3.04802	19.34	3.46519	13.9448	7.40054	13.3065	3.20547	2.79486	14.9638	111.595	14.5693	16.0363	6.21697	13.1795	8.6646	1.73631	8.83497	6.52729	8.56117	10.1796	3.65748	1.73634	6.44487	15.9029	18.5699	23.0569	20.7507	8.44184	13.5813	3.38895	15.0606	3.00044	7.94037	1.07531	5.43771	3.04194	4.10116	2.642	14.3159
15.1965	19.7432	24.9724	14.8101	12.4053	15.6045	9.03774	13.5998	10.8449	1.65112	4.61693	1.27793	17.1909	23.6929	16.3973	19.9273	27.2203	6.44143	2.49609	4.90757	11.7822	17.0105	4.54935	34.7108	17.877	7.55066	14.9268	27.6603	4.09179	11.8029	12.2284	21.4816	24.2534	7.36106	11.8904	7.88229	17.682	47.7724	3.12198	14.8178	15.5918	8.20873	21.7791	79.8322	3.95064	9.65061	10.6708	20.0054	3.18203	14.0097
3.505	56.2881	111.294	17.6266	20.7528	0.517798	0.534089	20067.2	7668.74	3.1252	3.75569	4.08079	160.992	5.60885	18.9379	0.556281	0.701707	6.44135	31295.3	9.93086	3.6442	3.22003	94.4537	40.2605	5.86104	2.19302	2.42852	9.69384	29.9401	36.0817	2.5889	5.98732	51.8992	499.291	70.5946	22.6226	18.2195	18.3585	61.7799	274.14	25.3752	43257	37.5958	483.945	407.267	42.8302	54.6971	24.5086	32.4454	256.597
10.6981	19.2745	6.6886	13.8169	14.749	1.61536	3.30243	8.56105	11.7269	14.3222	10.5111	5.93509	13.9534	5.66219	21.1395	9.968	0.986301	6.12338	16.9049	22.2931	3.87737	5.2349	35.0764	3.81261	5.29297	13.3866	6.74889	2.91284	5.97377	5.75486	5.02682	12.8602	4.20834	13.8217	3.9808	11.9316	18.3823	13.9195	4.51486	8.85606	2.53913	5.74017	23.0144	16.7526	11.1394	52.8895	69.9593	127.297	1.52088	4.10742
4.92341	42.8419	28.5799	2.57024	2.69588	2.4774	2.91642	5.23614	2.83364	3.21305	10.4116	39.4	39.7756	1.15093	24273	2.74239	3.16344	3.70919	6.57325	2.58638	6.61759	46.2621	35.0215	30.5541	3398.07	1.60248	7.88829	3.49407	2.24263	25.0074	20.1095	37.8226	20.6237	9.56296	6.4364	11.0376	4.5462	3.37201	5.24517	7.11747	12.5861	53.6887	33.2586	15.4759	4.97838	2.44357	16.9186	1.19835	16.3999	11.5807
1.84896	7.65117	1.83247	0.451181	0.270661	0.709868	0.507396	1.48461	7.01445	3.45919	0.650902	4.68624	5.00539	4.07078	13787	1.71249	0.943529	3.67656	19.2452	6.72654	2.29031	2.46813	19.2523	14.3776	7553.26	12241.5	5.47192	3.26836	8.81483	40.2159	9.24465	8.3785	7.6469	20.538	4.95784	1945.2	11.0262	7.91966	4.31923	11.0335	9.0002	4.87867	22.7532	19.935	19.0229	11.2102	12.1636	39.968	11.3389	11.2143
0.916199	2.3018	1.80611	1.12568	0.848112	0.660477	2.2579	5.22577	2.51134	1.32838	0.884728	5.18709	2.04777	1.21617	1.94669	1.08984	1.48184	1.86686	5.78319	2.15369	1.72725	5.12497	5.8836	3.21334	1.66392	0.651237	0.652239	0.903046	10.9066	3.33123	2.75817	9.81166	11.3573	6.32075	3.82471	5.75174	1.59333	1.89503	6.71978	6.56621	8.76196	15.328	11.5187	10.2102	6.50771	19.7626	5.66172	20.7429	8.64458	11.2089
61.7702	48.7198	48.1234	1.17496	0.681251	0.87949	120.72	206.688	111.571	47.5695	0.770926	43.2293	26.4935	2.07097	6.02333	5.1448	19.4225	44.4627	11.9895	11.7682	0	1.23812	1.61562	19.9822	10.5641	30.5315	17.0852	12.8114	89.0601	1.89639	21.502	12.7733	3.78025	9.73913	14.8992	2.84929	102.338	74.881	16.7531	14.0831	3.03471	2.24042	21.5004	2.94731	5.95916	6.31159	6.50912	108.32	35.1599	2.70074
2.21204	3.7155	7.25906	2.7261	1.59344	0.960082	4.59787	1.08708	4.22969	1.17965	7.44701	2.48643	4.50498	3.25913	3.54518	6.39436	1.89498	1.1733	1.7276	4.44068	1.00682	9.54623	0.461678	2.36378	6.76981	2.94544	1.13023	1.53669	7.43055	8.2177	0.756667	3.64998	3.55043	0.800809	11.1477	12.3321	5.23378	3.04891	3.56109	1.64926	1.2834	5.98238	5.87576	3.237	4.38341	17.1065	2.41556	4.92323	2.33777	5.94985
9.15536	6.33016	9.83002	10.3333	9.87219	3.22545	1.95548	17.7976	3.24673	4.0797	5.32954	7.6054	17.0048	16.2487	2.75925	12.15	2.27135	1.64265	20.1706	2.16061	14.086	5.79481	22.0897	10.2524	3.5618	1.4906	2.38956	4.278	8.84956	10.0784	10.1582	1.93873	13.7257	15.3931	10.9519	4.1961	2.6396	4.27459	4.28432	11.1669	11.2026	10.2552	2.34145	3.41676	7.66223	9.30949	2.44117	6.80898	5.8986	7.25828
4.99498	18683.8	84167.8	9.0169	19.3175	103.197	334.201	99.6365	19.4774	12.7635	7.5598	35.8599	24328	10.2608	17.7151	36.6192	73.1159	167.158	30.1913	15.3542	43.7143	52.0081	177.443	34.8811	23.0309	44.965	138.436	17.723	14.5107	18.9497	69.0546	127.194	222.086	301.616	36.3989	18.1699	24.1145	53.5165	44.355	92.8055	14.5516	15.8161	268.522	333.299	193.717	23.8968	61.7613	439.726	95.6182	22.4388
16.9228	10.7815	2.60826	21.8557	32.9774	2.46988	2.54235	24.5889	47.6605	91.5661	20.5506	26.849	21.0868	21.9594	2.77785	4.11744	6.15117	6.11999	28.3528	57.3031	57.8972	50.4124	25.5961	14.5562	1.05725	2.94259	7.90114	9.29191	45.8961	24.8643	12.4928	48.4157	64.203	39.0825	34.0602	9.04336	12.6816	18.8864	85.4365	23.7043	4.466	221.824	48.6553	60.0677	36.7055	87.4787	18.0203	7.70953	27.3424	38.4915
27.1703	20.3255	6.64791	6.48527	4.49752	5.28163	20.0906	15.3186	41.0126	14.6904	7.88038	17.0902	3.44112	7.10254	14.8089	6.00301	10.6914	13.337	5.78373	35.4194	3.84864	4.16611	3.77159	4.75925	7.96689	26.3152	17.9967	12.0888	5.95017	3.99525	0	3.0148	4.28826	4.26794	12.2545	19.885	23.981	27.8365	5.36917	5.65137	3.0398	3.6498	10.1441	3228.75	11.7189	25.3665	32.3034	32.5417	22.8748	15.4664
26.9136	29.6648	88.1522	1.92105	0.320541	0.768988	21.5207	69.8506	35.2146	39.725	27.9157	0.173632	27.764	2.38014	1.89622	8.13459	1.24642	35.8414	23.7054	5.33992	9.92145	11.9147	8.17334	0.676632	10.9852	21.7527	11.7433	3.34553	10.3376	12.503	6.52947	12.5482	2.88702	2.54654	19.7636	8.92097	27.2753	16.2777	7.68362	1.5873	1.64431	4.43267	3.91089	8.16981	4.30177	21.212	56.5835	52.7468	21.9587	0.675814
4.00735	14.9027	7.07634	5.39768	7.10901	9.17428	17.4919	4.01411	6.06859	6.87825	5.81948	69.0667	7.36304	11.7227	10.8586	3.42833	5.13928	4.74583	5.79734	32.1141	15.4324	70.6213	117.97	5.30634	16.7718	4.3011	3.94967	6.90942	5.38091	40.9625	55.1614	10.1072	71.8168	15.5131	24.5763	15.3713	8.14192	5.70496	11.542	16.623	47.4763	16.8169	14.8162	36.6806	42.1353	39.2624	46.8666	7.60161	21.8763	29.4793
0.769549	0.299859	0.257631	0.329578	0.232549	0.188978	0.529199	1.87243	1.52068	0.321707	0.159591	0.679415	0.208115	0.42595	0.31541	0.41625	0.390529	0.31747	3.41823	1.01795	0.896304	5.45521	14.3318	0.496198	0.877964	1.38781	1.55926	0.539748	0.413529	5.34168	1.41274	2.46349	7.85891	9.02161	2.89833	16.6068	2.85376	0.96795	4.43946	0.706408	17.2917	6.32143	13.2466	32.4598	8.42695	2.24163	1.57179	0.961332	7.36653	2.50034
22.7808	67.0682	111.031	4.0995	6.04565	3.3704	20.7985	2.88066	61.2383	7.31434	2.82263	6.98514	28.9022	70.2629	47.7776	4.49382	7.2849	14.2438	4.54361	7.88641	29.3286	1.47286	2.29895	21.5933	20.8317	4.14274	5.11148	7.3203	3.62586	10.3171	4.82035	23.7069	2.80859	22.3997	71.2969	78.2001	35.9526	17.0198	5.19707	3.46455	1.66524	10.1006	29.8286	32.9147	92.3967	44.5733	18.1078	17.7451	4.59616	11.3286
5.06383	11.9226	14.8161	9.98255	7.45241	1.83637	2.68056	3.62847	4.4819	24.0987	15.8571	19.9496	10.302	11.965	29.2978	6.86406	7.602	1.28799	1.1607	3.40428	27.9615	11.0983	44.6609	23.1217	27.0628	7.81294	1.62823	6.06656	7.16754	4.24738	24.088	6.28042	4.48579	2.64621	35.6683	177.569	24.9192	5.6333	7.23622	3.30967	9.02127	17.7317	36.7497	25.1476	2.85382	7.18368	88.5837	22.0223	14.3136	5.86972
3.73652	45.7515	32.3963	8.95707	6.49394	2.38267	3.59228	3.1415	9.86231	1.77819	2.30748	4.63899	31.6763	17.2268	9.96491	5.54421	5.72943	8.10457	11.633	19.7335	3.27176	13.2408	37.8178	18.0884	18.4179	5.3366	9.7931	18.0583	6.98702	45.5835	0	13.6865	5.55021	31.0897	12.7621	10.7957	12.7369	5.80136	9.37364	15.2131	0	7.9236	13.4574	15.6672	21.331	13.0133	18.889	10.3562	8.17454	21.0394
18.1867	19.2973	10.0157	8.94642	6.95336	9.86459	7.9577	13.8557	28.8675	47.1253	15.4021	16.6476	13.9722	5.02648	12.8318	2.76028	15.6417	5.95434	22.9732	45.0491	55.3743	6.19947	13.678	7.74262	17.2706	5.75572	10.1863	11.0782	17.7182	23.3888	15.9281	7.1764	5.34398	4.09174	10.8589	2.64109	4.74254	15.9611	13.235	29.1469	29.0114	14.715	18.1325	12.0509	16.0943	4.39237	4.2435	14.1704	12.1016	47.8817
3.21298	8.41201	11.6849	2.00574	10.8575	1.28334	6.00852	5.8846	78.778	31.787	27.4811	29.5257	3.69843	6.13398	14.6152	14.3415	6.31022	40.488	28.0916	55.6707	55.5215	25.2319	16.3015	3.67226	8.50148	11.6323	5.82398	19.9693	58.283	26.6122	110.983	30.7081	11.548	21.8411	12.9382	3.29934	1.1012	9.65961	7.17871	130.562	49.1141	68.4864	11.2509	21.2645	43.2871	23.1846	14.2448	17.9972	22.4106	22.2819
9.16124	10.3548	7.02531	40.3938	16.3542	14.4505	8.53881	27.1523	16.9514	7.39098	7.03579	3.11966	12.7648	53.802	98.5881	18.9303	10.7797	12.5478	8.24845	4.8209	10.1485	2.02293	3.17998	58.6109	80.5488	63.7282	39.5518	13.5236	21.541	22.5788	11.5154	2.42458	2.32133	4.83834	36.1563	30.1392	128.079	36.5584	30.8459	23.6889	23.0891	3.43319	3.23636	29.8022	8.42275	32.2554	29.0156	161.428	57.84	15.5732
5.09852	19.8802	6.16222	11.7308	15081.1	4.23812	1.40236	115.46	15.9415	3.18624	17.3758	22.7721	40.0135	4.3905	2622.09	1.37996	0.604851	73.6758	62.7951	5.37246	7.05514	35.8708	28.601	32.2606	0.860319	12.2962	57.4284	96.7273	79.5809	39.6039	37.6567	113.428	22.7833	22.2391	4.88439	17.3519	57.4679	98.0048	49.7924	112.979	16.6784	14.3423	23.0562	31.0459	35.4109	9.47445	126.941	61.8281	42.5591	173.23
7.78824	5.30045	3.68945	3.11379	2.07387	3.24539	2.22402	13.6303	18.9601	9.75469	6.36773	6.90872	2.40187	2.1568	16.3923	11.8463	29.6699	11.9307	27.0298	3.77037	7.44881	6.87898	3.56817	2.15827	8.44483	21.7389	28.6861	27.3057	28.6128	7.80167	5.33165	15.9167	3.28375	9.32251	2.0166	23.6043	16.0918	53.296	49.7897	31.715	6.81035	5.37715	2.07751	7.34366	8.5768	7.65736	31.3079	33.1717	62.9782	43.1104
0.701422	14.7395	12.4522	4.6167	6.17598	3.51818	2.08946	10.1312	19.809	7.48715	0.71577	0.955616	16.1548	9.82551	6.11959	13.6659	9.91052	2.75272	12.0081	3.67564	0.704967	3.68185	13.9123	16.8222	4.41279	4.29494	13.8863	2.16274	4.21431	8.30093	8.32926	11.5636	7.4331	16.1919	25.3549	3.64404	14.7888	23.6728	3.55405	4.37068	3.61567	7.96438	46.782	43.5813	41.7186	5.83406	0.945645	12.8623	5.26456	2.38969
1.24696	0.904911	1.06921	2.17287	3.31904	3.01122	3.87912	2.4255	6.10859	3.43157	2.09675	1.08831	1.38742	3.52832	2.67388	4.81165	2.58237	6.81477	1.99588	3.35555	10.4837	17.1175	6.05055	5.93006	3.0493	2.3373	1.81325	10.858	4.33334	22.6399	31.2336	10.2006	21.5149	10.7481	24.6517	7.22841	6.4156	5.19483	2.60722	12.7421	13.9729	19.5948	25.1289	21.8163	3.83611	9.91818	5.28105	6.41856	4.95446	5.03002
2.47639	27.7749	16.5046	7.54111	1.74614	9.18404	11.6663	71.3864	17.5924	52.1577	4.46123	33096.9	8.13061	6.82483	4.92712	18.1578	21.8744	51.9287	5.48404	20.2337	10.5275	41144.3	47208.7	1.4103	3.85402	20.6928	5.78546	9.76643	2.30264	3.49637	11.5177	3.93434	26442.2	14.6552	0.484633	39.5241	47.6437	34.116	1.30132	0.290206	8.28546	0.581103	6.70678	13.3848	9.0304	4.82812	43.6417	3.56747	5.32903	1.47473
1.43287	1.26888	1.01139	0.786007	0.310895	0.59124	1.07337	2.06747	1.06502	2.61005	1.61426	0.2588	0.740366	1.03694	2.43344	0.216564	1.99383	9.73688	1.23581	3.56666	4.08873	3.46688	6.6952	1.3557	1.6172	1.34971	1.20436	11.0985	11.0544	2.36654	3.1531	24.5256	2.29007	0.843491	1.77025	2.06418	1.15343	1.25778	9.23471	3.03135	295610	2.34233	7.90448	5.56428	0.779352	1.95485	3.75833	2.00563	1.1708	3.85635
0.333242	2.42188	1.55098	0.664539	1.43928	2.70948	1.36569	6.02961	7.30968	0.883398	1.20729	1.6762	0.786538	2.70689	0.647071	9.45747	3.61314	4.52653	3.49542	1.73144	0.933914	9.60343	24.458	3.1065	4.52256	3.43428	3.44983	2.2619	2.63961	3.60085	1.38178	5.49498	3.09246	1.00869	6.59793	26.9683	6.47975	3.71542	2.46073	10.134	4.04368	1.68888	3.93785	1.8872	2.87257	6.32007	34.6174	4.60154	4.6129	14.7853
6.54743	14.2759	69.6993	28.6736	34.9478	5.45675	3.54435	70.279	49.9514	29.9865	9.48913	7.32225	18.0298	12.6779	35.0658	14.4841	8.23415	72.4288	56.16	23.7791	20.6043	5.14801	7.3555	12.3082	24.0004	12.1653	25.4129	33.1872	20.1754	11.3583	12.853	10.2119	1.33144	7.46172	25.5072	36.1305	39.7303	70.4157	18.3148	4.64986	20.0649	40.8737	114.347	1.64394	17.3853	59.0769	14.2466	76.9534	50.139	20.3369
7.29418	28813.3	23956.8	8.75824	8.21688	12.4584	13.8303	31.1472	34.1429	49.5919	7.7017	13.7385	3357.78	8.28581	4.4507	38.8187	6.30334	50.7187	17.5774	20.718	34.7009	13.2203	10.9698	5.31146	34.2736	45.1384	16.0237	23.656	47.5322	18.9696	10.1307	16.1799	32.1066	2.07411	32.2863	76.5517	38.1332	47.3775	84.7343	33.3041	5.78712	9.44867	9.34717	26.0762	46.3409	129.575	86.0137	24.234	31.4856	68.191
11.4357	26.5794	16.8644	13.167	8.44925	7.3956	3.86433	9.55849	1.56959	6.30745	7.8199	8.27686	20.5999	23.2344	11.658	16.1108	10.4118	12.9822	7.49173	3.51581	1.17505	17.0037	8.04512	17.565	14.8574	18.5048	4.38326	19.4885	10.911	9.90648	1.3676	21.4404	51.0751	15.7024	44.8812	21.3265	35.5338	19.3996	16.4693	25.423	5.53102	14.0182	56.1183	30.3583	39.539	15.4084	33.7514	17.1607	11.1327	14.7481
42.6689	73.0935	281.57	19.3585	27.5333	16.9995	25.0211	4.31539	11.1712	6.30205	48.9379	98.7754	49.3093	135.556	33.793	27.1953	39.0445	9.51066	10.8311	10.1086	5.7436	78.6787	80.3572	1.92012	21.3483	27.1604	22.8839	28.5117	11.2295	30.2356	4.27532	374.627	52.7203	23.6165	16.5581	47.3718	39.0551	26.0844	3.8853	11.7939	33.1389	3.6753	297.054	19.7466	7.94928	21.4718	12.5965	2.18996	12.1804	4.60636
1.47104	4.69496	10.0366	1.71763	2.05836	1.03858	2.37934	7.78478	7.55885	3.3879	2.02897	0.457075	7.81296	5.2244	7.07257	7.86073	4.23156	5.67198	3.63566	4.28852	3.10476	3.81755	1.63624	5.19007	10.7386	13.1027	10.5662	11.9813	5.43617	8.05973	3.20996	3.15911	1.95137	6.74541	10.8099	19.3707	10.264	17.5233	10.8147	8.66611	3.51935	8.16163	7.21304	14.9313	18.3802	21.3137	4.203	9.28693	16.7811	13.7664
1.08683	4.68257	5.30086	1.30183	12.7839	5.75394	10.9812	1.49944	1.36815	3.67863	1.51502	37.484	3.62367	3.40239	2.22646	4.73792	0.775132	1.37823	10.5502	14.9632	8.30045	34.8182	69.9127	78.4917	8.93798	8.10347	7.46542	8.48245	26.0365	47.1739	27.9732	38961.8	40.0131	27.9816	50.4981	16.6973	7.70724	3.66521	17.9554	58.1621	64.3445	42.3545	25614.1	52.6277	45.149	21.4026	7.06952	2.30794	12.7566	32.6057
5.04326	38.4671	14.7132	6.1104	3.19052	6.86708	1.11926	22.0268	20.6707	4.72552	11.7941	39.7841	47.9351	6.16718	4.0368	9.36755	1.61064	12.0165	30.4687	16.4565	11.5002	18.063	31.0926	26.962	12.8233	6.33277	7.71632	12.8346	32.8907	41.4845	30.8884	1022.42	24.761	64.3039	70.8021	24.053	28.6348	21.7466	24.9153	34.9071	29.4896	33.1917	11.7551	66.9002	117.283	29.2493	14.5298	7.72663	22.6633	31.3994
6.79586	1.50748	5.71126	4.56346	4.90697	9.1539	9.84166	7.85813	8.14505	12.2326	39.1306	182.821	5.48994	1.31371	9.69536	4.70998	9.49304	5.37724	3.85949	11.1039	40.3703	259.518	422.53	28.369	7.05629	0.920432	10.7122	3.24439	3.8647	14.0778	189.651	16.0572	168.489	21.3043	1.81376	25.9976	3.43478	41.1848	4.61772	5.93864	26.4437	108.837	126.206	62.7219	11.1643	31.9299	50.6832	3.52921	8089.22	43.2965
2.80473	40.6807	7.51055	6.94556	0.763768	2.03564	2.42741	68.0986	115.698	3.3446	6.04265	6.60151	69.4265	11.6245	1.73356	2.27166	6.26707	4.1426	44.6587	4.7524	3.79685	12.5805	12.8333	3.51811	3.88292	4.06947	5.55145	8.38333	5.6269	2.79665	1.78611	5.77713	14.2075	5.55767	3.97154	18.6253	8.99196	7.0608	5.4984	2.50117	9.78811	5.22601	1.24842	8.38787	3.15134	6.73585	32.3739	2.61667	6.52498	2.43663
4.45639	7.98148	5.18064	27.7278	10.3778	30.1818	36.3134	9.36433	49.0748	156.293	4.97778	21.2825	3.18121	18.6384	15.6928	21.3183	26.7061	5.84798	10.369	9.22507	60.0648	62.5274	59.7384	6.48693	6.5148	41.0049	8.52534	15.2736	22.3691	9.88354	30.6373	96.7647	143.892	47.5223	10.1485	45.0772	7.40095	10.7215	29.4023	38.6012	20.6604	65.2223	159.374	44.9297	27.4075	13.8074	57.6599	53.5928	11.7305	35.6081
23.7321	52.7106	1.9364	5.30492	4.66476	0.823949	2.88579	7.75236	27.5903	15.8357	119815	54.2928	40.4248	15.7941	11.7023	1.8979	2.07803	23.936	19.131	33.5527	6.42772	53570.3	57.6965	73.2476	57.4646	5.09246	3.87154	37.0726	81.7512	8.76763	16.9968	10931.2	59.0002	191.717	147.701	1359.23	198.015	47.2393	67.286	18.3892	15.8212	11.5944	95.0085	520.351	836.384	4324.08	3128.53	882.698	101.122	26.5073
15.352	30.3476	35.0184	29.6874	17.7173	8.88325	4.73247	136.051	31.6536	5.40991	270.564	497.746	7.71994	33.409	26.3816	4.23461	34.4967	122.795	49.3422	13.832	4.64292	28.6327	77.3757	4.30631	76.155	13.5331	34.7131	174.032	77.1251	122.465	27.3197	271.049	340.926	61.9212	55.5701	40.1363	47.8617	55.6003	263.353	15.3877	430.236	6.43159	97.1147	124.465	53.7654	137.443	25.1467	11.9185	290.911	125.868
6.82324	9.87112	15.9953	80467.8	137303	128296	4087.05	23.0826	64.3445	74.2691	1.86739	11.7377	10.1164	68.746	58711.4	19.2622	5242.42	118.472	39.0845	74.7036	22.3457	49.6611	246.787	3.90178	114.44	108.34	175.722	149.553	101.8	71.2012	38.5538	55.2106	130.649	147.648	69.1742	31.2371	56.1236	6.20669	50.4515	82.5673	95.1407	78.9711	60.8335	101.422	85.6231	26.0557	63.5881	12.9106	51.4999	106.836
3.47113	1.51523	0.678831	1.7595	2.60418	1.92939	1.76441	1.27923	2.52979	4.74734	1.12049	4.33524	1.96492	0.848372	4.60539	3.9255	3.40522	0.991215	1.57778	8.45739	3.33235	5.68975	34.519	6.53559	2.60362	1.88081	2.02709	1.42483	2.27708	18.6842	18.0451	17.0863	42.8856	20.8756	7.13671	1.90763	9.35366	0.58843	1.72772	16.5519	27.477	31.0495	34.8427	48.206	18.7864	7.7079	2.71364	1.15932	6.41252	15.0717
39.6509	22.3574	17.6797	22.4059	5.04667	6.01531	12.8476	3.97512	12.8518	18.4918	110.019	48.0833	70.4514	52.6213	11.0484	5.49859	13.4826	21.1458	6.98296	31.1323	51.0951	182.128	126.56	87.7079	39.8516	8.65699	7.87062	49.635	54.0911	72.1093	119.358	403.841	274.849	328.126	102.708	17.8229	11.9863	24.6551	95.2516	104.559	217.399	191.63	302.571	329.36	274.142	112.969	282.652	102.272	67.1529	78.9925
39.27	623.728	122.267	576.831	123.11	78.6078	60.8837	11.6282	13.0115	7.39195	48.0819	171.044	259.287	86.9778	238.421	37.3467	59.2198	5.81512	23.4051	15.6442	79.1454	203.946	280.717	324.581	141.012	73.2789	52.4058	39.7181	17.4724	98.7388	104.847	113.053	143.602	210.172	99.1284	262.112	286.789	113.947	464.728	71.45	71.8284	127.539	530.757	309.015	624.588	12.9126	557.388	262.685	363.728	100.764
20.6981	7.7286	3.26216	13.0145	6.86449	4.6747	2.60703	1.34691	2.15488	2.51693	76.5438	42.0259	19.8955	8.19141	6.5781	5.76743	8.99619	3.06294	2.5682	15.0038	2.95688	90.2172	81.243	41.0636	8.09712	7.70504	25.3798	18.5553	1.92069	8.51834	9.7194	36.8054	91.8461	112.16	88.5692	9.09585	11.1348	61.3168	14.9065	3.36876	32.6873	7.5211	25.2528	180.602	222.345	214.018	24.6953	6.50213	34.1276	35.5464
12.5521	9.2298	47.5302	10.5089	11.9834	7.60191	8.53739	10.1172	3.32681	209.883	5.48449	9.63642	30.0498	25.9368	17.272	17.2284	11.4641	10.0017	5.23276	1.9202	782.469	11.3112	43.5742	20.9869	8.21359	8.34961	12.7133	30.9602	8.63521	25.5325	6.49169	10.0587	87.7471	36.0348	8.0578	10.185	9.5149	23.2387	2.7358	101.892	20.6873	7.99544	6.28508	60.2159	32.9242	2.75095	4.47722	2.03148	2.2423	44.975
10.9743	10.0754	7.92097	6.50675	5.7215	3.66125	12.1598	0.445817	3.28061	5.8275	4.15816	62.7206	5.62404	6.33945	4.9376	2.58654	10.4432	12.8016	1.99673	9.05107	1.18766	42.046	25.0825	8.09483	8.94118	5.28378	9.18357	18.9705	14.889	4.93765	3.5259	15.7605	21.167	4.24902	9.04517	5.52625	13.7997	4.63021	5.30859	4.8445	2.47544	2.91925	3.72185	9.15449	26.9587	6.27325	28.8634	22.2268	7.04022	7.59654
3.81501	2.76699	9.422	3.71154	21.413	15.8798	8.77018	14.0967	4.22533	3.9976	35.7579	165.743	9.48851	1.48838	2.19739	12.07	9.90866	17.8175	14.6762	5.23009	18.9178	77.2329	314.176	4.26501	2.56669	4.95327	3.4937	11.9007	19.7531	10.9147	28.4709	3.3475	195.187	14.6663	3.42151	6.30996	7.61539	12.1906	23.1668	23.7386	16.5355	26.1889	17.5847	11.5998	4.16378	6.67871	16.5254	21.4367	19.0456	12.5407
2.35084	4.43992	1.02314	0.806103	3.64164	2.38404	0.999836	1.1663	0.464659	1.02341	7.46763	3.28823	2.20848	0.453047	1.23628	3.369	1.13577	0.462152	3.6156	3.71439	1.1012	7.49159	17.1296	0.567277	1.02752	0.890011	2.94045	1.58088	1.20706	11.426	3.99309	15.9131	1.71607	3.64754	0.857854	1.77397	13.1535	4.20534	1.50702	1.79154	4.12062	1.18891	8.1926	6.94964	4.1969	1.69464	2.35725	3.59899	2.49348	1.06437
0.610722	0.831611	1.02095	0.675594	0.727271	0.990641	2.02853	2.31267	1.77582	1.03704	0.314552	0.492191	0.402443	2.78432	0.722042	1.02064	1.8087	2.4349	2.72922	1.78997	0.860633	1.18234	1.77253	1.2122	1.64667	1.07911	1.99737	2.6998	4.0695	2.59671	2.08369	1.30209	0.877525	0.971592	1.10926	1.3274	1.11052	4.13086	5.33079	5.50643	3.17578	1.87031	0.933847	2.92567	0.401287	8.43764	0.231052	70.3157	3.06906	2.91635
39.5593	838.988	37.6529	22.6123	26.7296	17.8797	16.161	46.6939	82.602	186.373	66.153	277.374	45.2954	13.8114	9.93114	6.4358	10.1925	6.04866	271.68	121.554	22.5567	88.4025	945.413	35.5761	8.77013	17.393	9.92876	11.4471	26.3851	202.906	47.1563	245.96	649.506	47.2336	17.9736	2.47853	44.439	18.0176	79.6923	84.3824	124.713	17.4852	255.914	64.409	33.1302	5.61953	13.1357	4.95353	15.3439	118.728
2.6701	0.745844	2.73388	9.88171	5.21039	10.2324	2.97806	0.730541	5.06519	1.38917	0.973123	2.89213	0.76104	3.3816	2.62479	6.09992	6.09039	16.2974	0.39379	2.43769	1.13522	5.34825	4.57946	3.92934	5.29577	0.632669	4.62169	19.2738	8.246	0.966799	7.12709	3.61149	6.13806	2.90997	2.0161	1.3466	36344.5	7.33793	11.1125	3.99497	0.570411	8.51747	12.4503	11.9524	8.96037	8.63495	35.6928	365217	2.57812	10.8027
39.4739	3.8099	9.66411	21.0168	19.5682	1.44496	11.0359	4.77182	9.114	14.1634	24.4002	4.36198	22.1729	3.49438	16.9919	4.05838	5.09697	14.4314	3.09962	2.47853	1.76602	4.35802	8.12225	4.07309	3.88801	12.8359	4.41404	4.09852	2.45637	5.11252	2.82776	22.8993	9.90403	6.45123	2.79127	9.11746	9.19884	3.52051	3.37291	4.92953	5.49554	5.30203	10.6266	7.69663	2.11634	4.14423	17.721	8.88386	8.22126	12.2424
7.70214	3.47185	14.7766	6.38202	1.89038	0.956582	1.32944	38.1968	10.8584	2.05211	9.21103	48.4289	8.07127	10.7678	2.8676	1.83369	1.93228	8.82387	26.3947	13.6586	1.87011	29.5244	265.917	18.4384	6.26915	2.31931	3.48043	3.7581	7.3407	5.99696	6.19167	11.8134	62.7915	37.6693	19.1597	10.5548	4.62702	5.26369	6.24604	4.22265	10.8293	8.30513	14.8668	18.827	36.4243	14.7105	1.43568	1.10267	1.47645	0.656766
9.7246	45.8848	56.5427	4.62843	11.6582	4.83536	7.39048	7.31635	0.5389	29.5779	49.6003	7.68204	44.3104	33.7481	8.70467	16.98	20.9966	74.3285	43.7625	21.2204	63.4564	51.2885	39.4592	43.028	56.7955	35.7149	43.1478	129.817	130.172	99.4939	76.1165	206.704	28.0066	52.2969	243.035	108.038	148.118	169.722	365.08	69.5995	77.9049	99.0057	143.545	148.965	358.927	356.418	46.6267	300.256	494.971	347.007
957.42	7.72842	7.93362	5.06182	7.57167	3.18392	3.34551	8.47174	8.82574	2.63233	15.9664	3.35995	13.6465	3.67411	3.18467	1.12803	2.58566	2.05395	1.95188	6.8043	5.34995	7.10252	18.188	6.78127	3.73093	0.920607	1.38259	5.68683	13.3147	199.365	42.2627	39.0269	8.04143	52.7308	4.80735	5.56477	7.67216	2.54481	9.37	76.0221	119.46	21.4622	82.6944	108.108	82.4547	13.1838	45.513	10.0057	13.5822	30.9574
13.1314	34114.2	21.0752	6.79401	1.98961	0.902904	1.09311	6.98339	38124.7	93344.1	11.0051	55077.2	19.7845	13.0206	4.03561	0.768521	3.73474	1.68753	9.87842	19685.1	32.4698	50251.5	6313.27	14.6912	10.7076	2.30952	2.1894	3.47042	5.02964	1.39637	3.61411	114132	17489.6	90.2744	67.8495	10.1408	19.4071	13.6461	11.4425	11.1387	7.54354	11.4374	25163.6	31.3508	30.0573	8.89016	32.1553	43.8913	113.377	13.0841
5.87812	13.0477	2.71973	53.7188	195.221	6.53986	16.9917	4.01756	3.401	13.0782	12.7822	8.88298	2.90238	14.6816	16.8975	13.554	10.255	24.0908	7.82946	32.8304	16.4883	17.4085	8.19489	43.3953	13.2066	13.5805	5.98321	15.2805	26.2247	18.7187	44.6925	103.668	36.176	28.1576	5.87293	21.6945	40.8819	23.6152	30.5519	17.2442	48.7422	70.8078	118.129	95.6632	11.9242	27.0453	29.571	15.8266	47.3338	29.7843
16524.8	51986	45973.9	25774.8	24663.4	46385.4	522.33	1.09616	3.77149	2.8248	15.7418	263.627	10120	5.33759	5.39686	1.47015	1849.06	1.73455	9.18505	3.76078	5.27413	11.547	22.8322	1.71279	4.36777	2.15196	3.72543	4.76029	17.1346	19.075	9.24172	51.2247	42.2832	21.4017	18.5325	6.66756	2.32226	35.4351	70.3061	20.4402	8.6077	8.33499	60.684	36.0881	11.3284	21.6858	0.185388	2.09445	55.8533	31.9286
47.5404	33.0552	16.1777	6.89407	9.51751	3.78756	12.344	11.2068	38.8198	54.206	79.5509	5.09252	61.9954	50.855	7.85692	17.8772	24.663	70.6638	9.68257	17.8539	100.65	23.0725	5.36238	51.4586	96.7338	20.8581	62.4653	85.4868	35.7826	22.1496	27.4268	54.082	40.1926	29.9102	121.569	83.0509	19.5717	6.15771	21.1726	20.5957	19.348	1832.23	88.0212	21.3231	37.5526	111.866	14.9807	10.6411	13.7593	28.4066
3.88928	22.3288	51.5608	7.62429	17.5204	19.074	35.5133	25.2616	32.0335	18.3089	8.96003	12.5335	39.666	67.914	15.4412	32.1739	96.8993	142.47	29.3381	19.4717	20.3458	5.92755	13.3983	56.4107	135.885	113.345	85.687	449.248	157.316	26.3532	7.15956	18.1011	55.5282	88.7519	279.687	142.483	205.081	426.386	230.306	165.427	29.5999	60.3841	46.7203	96.9368	514.14	310.471	74.0613	177.493	126.837	240.189
19.0586	47.1424	65.4506	27.1336	97.9984	10.1438	26.231	21.1611	33.9187	61.0823	7.72117	39.6959	86.8289	32.6295	10.0712	17.8402	42.8934	16.9063	12.0107	105.069	73.0826	24.0965	86.1294	91.1632	50.4314	15.9089	59.1609	65.8576	41.2926	147.625	95.53	30.7513	48.5555	150.901	76.81	61.8688	40.3338	129.845	58.021	173.835	183.271	107.476	36.5127	81.443	44.6492	39.946	19.4646	13.3915	60.3756	94.6511
8.46708	12.1008	2.82368	4.04892	4.61956	0.77366	0.878114	0.997843	1.23958	3.20932	5.26135	17.5882	6.15932	2.19839	10.1005	1.43806	3.16194	2.39737	4.78433	7.81541	34.7335	7.4723	12.0188	13.0968	2.65546	6.28129	3.39736	4.40401	6.39668	11.0296	95.6062	2.88655	250870	61478.8	7895.67	10.9816	3.20763	3.68019	4.18714	5.04758	117.615	214.774	202762	314265	154031	11.1399	0.977911	0.418364	1.83892	5.10152
8.53152	4.35293	10.1429	0.525415	1.65031	0.931007	0.486373	0.922598	1.84986	20.4019	4.08056	14.1527	37.7903	9.26056	1.21628	0.565286	3.27787	0.733225	0.3708	13.2785	3.28164	7.79934	43.5817	36.1891	3.08659	0.583555	1.23729	2.15855	2.64166	29.8806	93.6336	1.51159	7.35831	3.36838	48.2069	0.630966	0.970343	0.939655	0.555556	8.9135	171.303	21.6712	1.22978	1.87939	27.6771	4.30016	0.630369	0.479099	1.4207	10.2913
97.4655	20.5685	67.2528	7.30037	15.8983	45680.4	1167.82	668.74	76.6969	9.08881	41.1994	40.0921	24.0214	64.7178	15.2341	55.258	5.43509	319.975	65.4898	5.99265	8.51856	35.0285	70.9662	24.1414	4.46448	42.842	86.8168	110.955	7.17083	4.62541	18.9199	27.9784	45.0116	38.2783	127.717	11.841	133.081	98.177	12.924	2.75773	10.4834	16.2776	75.8574	52.1304	138.103	89.5383	24.1353	168.321	10.0881	10.1624
60.764	21.3583	137.264	68.4948	52.1098	39.3476	37.4197	15.991	18.913	11.338	13.8665	78.6361	54.1176	36.9102	96.4544	50.2951	82.1771	60.6558	41.5316	9.07866	6.44803	8.62534	52.6857	3.35929	98.7009	82.5456	131.425	92.5017	33.2825	12.3513	15.875	9.53871	8.12778	8.38257	25.2841	116.948	259.437	126.1	66.4941	103.513	10.0861	32.1629	95.1429	203.589	68.2169	187.23	1335.78	57.62	75.43	119.696
170.287	75.826	9.40828	4566.07	15977.3	47757.1	257.05	23.4036	35.5054	527.821	3071.75	8.81837	1.74978	16.1825	874.285	12.0262	23469.8	19.8393	107.917	5.66548	28.622	41.6031	2.96934	6.57199	39.6406	7.28549	2.65588	22.1808	23.9997	38.8998	76.8976	21.4547	16.6393	12.2285	85.9619	27.3521	39.9854	15.1495	111.816	18.5085	453.611	10.7264	11.4338	9.64945	15.7899	217.561	64.2609	58.446	76.5239	10.7989
4.59202	5.2472	0.560468	2.25947	9.1239	0.954721	12.1711	3.05773	4.42576	4.10166	6.02417	6.92483	0.717426	0.937186	6.53198	2.22441	1.53507	5.93929	1.20315	18.7051	3.36947	3.02697	1.99721	2.67518	7.48427	2.54415	0.804197	0.446915	6.48186	5.8022	14.7646	14.8095	2.52282	7.06747	5.1105	3.48616	1.77294	2.34187	4.15816	11.3824	6.1163	2.76867	3.91356	14.3076	2.30753	5.2455	2.04622	4.28769	1.97645	12.1691
15.5913	15.9024	2.02248	0.398348	0.302597	1.68347	1.02833	0.181148	1.36768	1.85394	5.27874	2.28932	8.00406	2.02909	0.592783	1.17017	1.64937	0.338042	0.297255	3.93364	188.629	0.509672	0.715813	3.94616	1.19485	1.4026	1.77906	0.354381	1.55463	1.00368	3.31748	3.79827	0.231018	4.18451	4.5274	2.28244	4.05675	7.67179	2.8186	1.24851	1.13001	1290.12	4.11662	13.7089	4.6603	2.53823	17.7775	14.0552	24.16	5.51208
38035.7	14.8892	1182.05	166.875	153.768	6.69301	11.679	2.24032	6.24892	28418.6	139090	260.637	34.3922	210.235	201.077	6.38402	14.7133	2.9882	7.67793	11.0586	31282.5	15558.7	34.6146	6.86171	6.51442	3.43656	4.03505	2.16159	6.13756	6.85693	61874.9	3933.14	50.558	3.48661	2.36489	4.96771	6.27746	0.745533	5.37258	8.59503	5.53196	23616.4	5.1	1.63143	5.54318	3.79946	8.84697	3.04845	2.76971	4.75299
82.8959	16.6977	2.8646	7.0365	2.31477	2.22768	25.4475	424.615	1114.33	63.7847	115.069	82.2073	8.63983	6.97557	10.3925	5.94317	4.95496	197.781	529.316	264.697	150.85	319.24	38.0421	8.00291	3.20765	8.54833	6.38267	18.4973	476.522	521.11	375.762	203.067	49.3572	55.7511	11.2646	52.3309	4.91978	13.3689	556.304	204.461	511.062	244.452	105.018	79.517	10.4155	40.3302	7.78491	9.59046	163.825	491.085
523.85	78.3957	65.9461	84.7144	21.3518	22.2354	62.5514	10.3006	125.581	0	526.816	82.5256	74.2774	254.768	21.1203	27.6983	73.5176	0	61.5373	206.315	0	284.409	341.207	204.103	220.534	100.185	87.4044	464.288	615.238	382.061	114.292	505.335	321.618	238.822	13.1586	5.60455	10.1753	1063.2	362.249	612.8	746.997	29.7407	250.719	214.219	209.181	543.468	0.00592763	416.589	602.65	533.126
20.9074	4.8015	2.29809	3.3195	2.676	1.43443	1.10487	3.85745	10.8623	4.03432	15.3995	9.80144	5.33431	5.68298	2.94267	2.70903	2.94684	1.19545	7.60049	12.7228	5.16734	27.9364	41.1267	9.24178	5.93521	2.32348	4.3929	7.63574	8.61275	14.0089	11.307	5.17221	39.2351	27.1283	4.39516	5.41176	11.4045	10.544	5.0337	2.04636	19.8457	9.06449	15.2963	32.3522	12.5674	3.35965	3.0719	3.50263	2.81858	4.40769
43.1592	2.56443	2.17712	0.941676	249.915	2.32648	11.4315	19.0613	40.7567	16.2004	35.9187	0.370657	0.816393	19.4355	10.7989	0.603098	48452.1	28.1206	12.9385	3.39971	38.2476	1.27879	1.51402	2.17313	32.6969	0.763436	17050.8	70673.8	12.1543	28.7011	10.3035	193.921	4.06424	7.48775	14.488	3.55048	8.52678	3653.21	27.455	12.0103	13.109	41.747	110.856	4.88328	59.4585	104.968	28.0053	6.63342	4.62939	46.5176
20.9074	4.8015	2.29809	3.3195	2.676	1.43443	1.10487	3.85745	10.8623	4.03432	15.3995	9.80144	5.33431	5.68298	2.94267	2.70903	2.94684	1.19545	7.60049	12.7228	5.16734	27.9364	41.1267	9.24178	5.93521	2.32348	4.3929	7.63574	8.61275	14.0089	11.307	5.17221	39.2351	27.1283	4.39516	5.41176	11.4045	10.544	5.0337	2.04636	19.8457	9.06449	15.2963	32.3522	12.5674	3.35965	3.0719	3.50263	2.81858	4.40769
14.0456	4.41354	9.98071	38.0914	10.1952	6.91613	9.11661	1.35326	6.9194	26.1651	29.423	32.6171	14.4955	32.8095	15.3252	7.45647	48.8118	2.42656	8.7164	9.90337	27.1987	101.343	57.6775	37.7061	21.5101	5.46858	145.654	23.3926	6.42634	22.6075	31.337	53.9383	45.6103	4.11049	44.3262	673.141	142.826	66.9908	10.3938	14.991	70.943	9.07339	20.1285	5.35199	44.1388	196.382	60.8177	46.7245	17.4297	13.9647
[truncated: 2 more columns]
